# Supplementary material for: Regulatory remodeling in the allo-tetraploid frog Xenopus laevis
Source: Genome Biol. 2017 Oct 24;18:198. doi: 10.1186/s13059-017-1335-7 (PMC5655803; doi:10.1186/s13059-017-1335-7)
Supplement: Supplementary file 1 — Overview of the sequencing data used in this study. (XLS 16 kb) [file 13059_2017_1335_MOESM1_ESM.xls]

## Sheet: Sheet1
Genomic, for SNP analysis
Library	Species	GEO accession	Single / Paired	# of total reads	read length	% mapped	% duplicate	% MAPQ = 0
Genomic X. tropicalis	X. tropicalis	GSM2428811	paired	1142219710	100	0.914152	0.105093	0.258217
Genomic X. laevis	X. laevis	GSM2428812	paired	409220148	100	0.979244	0.106573	0.177729
ChIP-seq in X.laevis
Library	Species	GEO accession	Single / Paired	# of total reads	read length	% mapped	% duplicate	% MAPQ = 0
H3K36me_replicate1	X. laevis	GSM1973497	single	39529436	42	0.9494	0.190746	0.295734
H3K36me_replicate1	X. laevis	GSM1973498	single	28084041	42	0.93537	0.30196	0.31937
H3K4me1_replicate1	X. laevis	GSM1973493	single	28171982	42	0.952907	0.106487	0.293627
H3K4me1_replicate2	X. laevis	GSM1973494	single	29829447	42	0.948788	0.135286	0.301044
H3K4me3_replicate1	X. laevis	GSM1973491	single	37186020	42	0.945084	0.269408	0.187634
H3K4me3_replicate2	X. laevis	GSM1973492	single	35499932	42	0.936017	0.26604	0.227661
RNAPII_replicate1	X. laevis	GSM1973499	single	45068631	42	0.936233	0.174556	0.298508
RNAPII_replicate2	X. laevis	GSM1973500	single	36519852	75	0.913229	0.414592	0.271492
ChIP input	X. laevis	GSM1973501	single	37630032	75	0.955906	0.241094	0.254716
p300_replicate1	X. laevis	GSM1973495	single	24455066	42	0.924167	0.165456	0.332333
p300_replicate2	X. laevis	GSM1973496	single	51313677	42	0.954421	0.1637	0.323673
RNA-seq in X.laevis
Library	Species	GEO accession	Single / Paired	# of total reads	read length
RNAseq_stage10.5_replicate1	X. laevis	GSM1973495	single	19690324	42
RNAseq_stage10.5_replicate2	X. laevis	GSM1973496	single	26080867	92
RNAseq_single_embryo_replicate1	X. laevis	GSM1430926	single	15330662	42
RNAseq_single_embryo_replicate2	X. laevis	GSM1430927	single	5603524	42
RNAseq_single_embryo_replicate3	X. laevis	GSM1430928	single	6167399	42
RNAseq_single_embryo_replicate4	X. laevis	GSM1430929	single	7571248	42
RNAseq_single_embryo_replicate5	X. laevis	GSM1430930	single	9707657	42
RNAseq_embryo_technical_replicate1	X. laevis	GSM1430931	single	4653945	42
RNAseq_embryo_technical_replicate2	X. laevis	GSM1430932	single	2666706	42
RNAseq_embryo_technical_replicate3	X. laevis	GSM1430933	single	4664621	42
ChIP-seq in X.tropicalis (male) x X.laevis (female) hybrid
Library	Species	GEO accession	Single / Paired	# of total reads	read length	% mapped	% duplicate	% MAPQ = 0
LELS_H3K4me3_stage9_replicate1	X. laevis	GSM2428815	single	47540148	75	0.861179	0.331097	0.242634
LELS_H3K4me3_stage9_replicate2	X. laevis	GSM2428816	single	57509099	75	0.859936	0.289196	0.238464
TETS_H3K4me3_stage9_replicate1	X. tropicalis	GSM2428817	single	48200111	75	0.834726	0.269572	0.32919
TETS_H3K4me3_stage9_replicate2	X. tropicalis	GSM2428818	single	26206753	75	0.825174	0.313679	0.337098
LETS_H3K4me3_stage9_replicate1	X.tropicalis x X. laevis	GSM2428819	single	54958185	75	0.836289	0.240597	0.278156
LETS_H3K4me3_stage9_replicate2	X.tropicalis x X. laevis	GSM2428820	single	48192926	75	0.851743	0.304736	0.273902
LELS_input_stage9_replicate1	X. laevis	GSM2428821	paired	95774012	43	0.935836	0.202415	0.182796
LELS_input_stage9_replicate2	X. laevis	GSM2428822	paired	126852738	43	0.933368	0.159711	0.192817
TETS_input_stage9_replicate1	X. tropicalis	GSM2428823	paired	120216512	43	0.814979	0.0912429	0.35702
TETS_input_stage9_replicate2	X. tropicalis	GSM2428824	paired	114798362	43	0.752855	0.0912352	0.403892									0
LETS_input_stage9_replicate1	X.tropicalis x X. laevis	GSM2428825	paired	118631840	43	0.939611	0.181432	0.20289
LETS_input_stage9_replicate2	X.tropicalis x X. laevis	GSM2428826	paired	103706352	43	0.923606	0.192805	0.213561
LELS_p300_stage9_replicate1	X. laevis	GSM2428827	paired	68945930	43	0.934476	0.239016	0.217157
LELS_p300_stage9_replicate2	X. laevis	GSM2428828	paired	94126596	43	0.925959	0.181647	0.235516
TETS_p300_stage9_replicate1	X. tropicalis	GSM2428829	paired	50601436	43	0.888006	0.0937785	0.314454
TETS_p300_stage9_replicate2	X. tropicalis	GSM2428830	paired	68772562	43	0.883642	0.14566	0.317144
LETS_p300_stage9_replicate1	X.tropicalis x X. laevis	GSM2428831	paired	135655786	43	0.911073	0.285826	0.265959
LETS_p300_stage9_replicate2	X.tropicalis x X. laevis	GSM2428832	paired	140766274	43	0.931071	0.349087	0.327625
																						#	Sarita
																						#	Sarita
																	#	Sarita
