# Supplementary material for: Regulatory remodeling in the allo-tetraploid frog Xenopus laevis
Source: Genome Biol. 2017 Oct 24;18:198. doi: 10.1186/s13059-017-1335-7 (PMC5655803; doi:10.1186/s13059-017-1335-7)
Supplement: Supplementary file 2 — Containing the number of experimentally defined regulatory regions (p300, H3K4me3, and DNAme-hypomethylated) along with the genomic coordinates of all of them. (XLS 5598 kb) [file 13059_2017_1335_MOESM2_ESM.xls]

## Sheet: Summary
Supplemental Table S2: Number of experimentally defined regulatory regions
	L	S	L/S
p300	13268	9749	1.36096
H3K4me3	12509	9682	1.29199
DNAme free (hypo-methylated)	15824	12887	1.2279

## Sheet: H3K4me3_peaks
chr1L	532994	533837
chr1L	544715	544998
chr1L	2061120	2061374
chr1L	2737659	2737895
chr1L	2846345	2846618
chr1L	2910122	2911082
chr1L	3007987	3009050
chr1L	3035972	3037188
chr1L	3081297	3082880
chr1L	3292459	3293707
chr1L	3338509	3339325
chr1L	3367201	3368088
chr1L	4192441	4193033
chr1L	4348771	4349134
chr1L	4543915	4544138
chr1L	4593321	4594112
chr1L	4793418	4794881
chr1L	4795755	4796101
chr1L	4870642	4870942
chr1L	5098897	5100543
chr1L	5162973	5166172
chr1L	5296587	5296761
chr1L	5314429	5316827
chr1L	5317526	5317839
chr1L	5373280	5374003
chr1L	5483244	5484237
chr1L	5499027	5499372
chr1L	5500117	5501312
chr1L	5699242	5699440
chr1L	5700145	5701210
chr1L	6389898	6390780
chr1L	6455540	6459955
chr1L	6462779	6463044
chr1L	6572122	6574209
chr1L	6575032	6575348
chr1L	6576930	6577202
chr1L	6636510	6637176
chr1L	6672891	6674035
chr1L	6715936	6716771
chr1L	6772147	6773318
chr1L	7082817	7083880
chr1L	7130426	7133615
chr1L	7202730	7203720
chr1L	7242904	7243527
chr1L	7254469	7255391
chr1L	7322619	7322912
chr1L	7351999	7353123
chr1L	7376074	7378377
chr1L	7380348	7380620
chr1L	7452864	7453622
chr1L	7465933	7466180
chr1L	7490531	7493251
chr1L	7506828	7507575
chr1L	7591073	7593814
chr1L	7677708	7678494
chr1L	7728311	7728759
chr1L	7730591	7732021
chr1L	7858021	7858674
chr1L	7861996	7862893
chr1L	7887435	7889163
chr1L	8363954	8364636
chr1L	8464042	8464207
chr1L	9258289	9259171
chr1L	9288404	9290600
chr1L	9445273	9445723
chr1L	9464870	9468149
chr1L	9803475	9806058
chr1L	9947630	9949398
chr1L	9953357	9954553
chr1L	9976819	9977993
chr1L	9995210	9995446
chr1L	10013752	10016048
chr1L	10018118	10018440
chr1L	10124528	10125897
chr1L	10188163	10189118
chr1L	10196256	10196518
chr1L	10197324	10198989
chr1L	10293744	10295127
chr1L	10585125	10586939
chr1L	10588175	10588806
chr1L	11167565	11168554
chr1L	11170999	11171214
chr1L	11431440	11432547
chr1L	11495428	11496466
chr1L	12144193	12144524
chr1L	12145440	12146125
chr1L	12294382	12296736
chr1L	12315876	12316201
chr1L	12316932	12317706
chr1L	12322352	12323977
chr1L	12876521	12877691
chr1L	13086281	13090707
chr1L	13112594	13113359
chr1L	13121933	13122137
chr1L	13125344	13126459
chr1L	13122881	13124240
chr1L	13263673	13264671
chr1L	13381674	13382833
chr1L	13516715	13517365
chr1L	13605605	13606459
chr1L	13820245	13821928
chr1L	13825339	13825936
chr1L	13897719	13899895
chr1L	13927237	13929727
chr1L	14069238	14070548
chr1L	14196117	14197175
chr1L	14310551	14311749
chr1L	14487404	14489252
chr1L	14575368	14576231
chr1L	14755852	14757007
chr1L	14975567	14977241
chr1L	15245264	15246506
chr1L	15477789	15478944
chr1L	15603590	15603862
chr1L	15682839	15683140
chr1L	15685114	15685804
chr1L	15698228	15698563
chr1L	15972921	15973543
chr1L	16230476	16232103
chr1L	16319453	16319614
chr1L	16347665	16348546
chr1L	16413580	16413923
chr1L	16582003	16583077
chr1L	17276976	17277642
chr1L	17293222	17294213
chr1L	17317827	17319162
chr1L	17389728	17391655
chr1L	17401971	17402910
chr1L	17456292	17457112
chr1L	17457996	17460459
chr1L	17611726	17611964
chr1L	17628829	17629721
chr1L	17766276	17767074
chr1L	17936032	17936598
chr1L	18047211	18048325
chr1L	18163838	18163997
chr1L	18263595	18264178
chr1L	18329472	18329707
chr1L	18337007	18340146
chr1L	18332593	18336294
chr1L	18341287	18341499
chr1L	18342984	18343424
chr1L	18346170	18346731
chr1L	18544837	18545733
chr1L	18700137	18700596
chr1L	18748071	18749250
chr1L	18953032	18953966
chr1L	19011251	19011612
chr1L	19197190	19197844
chr1L	19232184	19233711
chr1L	19274955	19276724
chr1L	19277460	19277650
chr1L	19454410	19457478
chr1L	19461137	19462710
chr1L	19946705	19947800
chr1L	20143816	20144899
chr1L	20385649	20392611
chr1L	20521855	20523053
chr1L	20626781	20627558
chr1L	20702717	20703737
chr1L	20845850	20846444
chr1L	20916273	20917365
chr1L	21826864	21828292
chr1L	21926498	21927795
chr1L	22300325	22301681
chr1L	22516400	22517291
chr1L	22884544	22886337
chr1L	22889103	22889290
chr1L	23280447	23281494
chr1L	24105535	24105757
chr1L	24138502	24139269
chr1L	24216623	24219347
chr1L	24303139	24303899
chr1L	24399266	24400357
chr1L	24438098	24439551
chr1L	24499467	24500209
chr1L	24552697	24553618
chr1L	24622176	24622535
chr1L	24709757	24710094
chr1L	24713404	24714177
chr1L	24717472	24719368
chr1L	24881260	24882317
chr1L	24972434	24974910
chr1L	25951975	25958990
chr1L	27273721	27274962
chr1L	27392383	27394424
chr1L	27476398	27477244
chr1L	27485214	27487104
chr1L	27545934	27546922
chr1L	27937026	27938198
chr1L	27973105	27973740
chr1L	28022421	28023014
chr1L	28102705	28104038
chr1L	28119981	28122624
chr1L	28170612	28172821
chr1L	28213644	28216491
chr1L	28237209	28238760
chr1L	28248752	28249989
chr1L	28347292	28349418
chr1L	28363357	28364218
chr1L	28495682	28497195
chr1L	28552834	28554288
chr1L	28567074	28567976
chr1L	28603766	28604646
chr1L	28820686	28821451
chr1L	28868741	28869594
chr1L	29046358	29047201
chr1L	29048054	29048471
chr1L	29192831	29193852
chr1L	29229737	29231217
chr1L	29355079	29356139
chr1L	29417932	29419329
chr1L	29597445	29598847
chr1L	29767210	29767446
chr1L	29884855	29885520
chr1L	29935763	29936560
chr1L	30241147	30242220
chr1L	30432089	30433382
chr1L	30805179	30807570
chr1L	31121424	31122233
chr1L	31167635	31168208
chr1L	31286242	31287538
chr1L	31563982	31566275
chr1L	31577643	31578736
chr1L	31633464	31634338
chr1L	31793152	31794589
chr1L	31875361	31878203
chr1L	32104679	32105992
chr1L	32128709	32130184
chr1L	32306565	32306769
chr1L	32447065	32448736
chr1L	32524468	32528269
chr1L	32694049	32697198
chr1L	32747829	32748222
chr1L	32842605	32843275
chr1L	32900886	32902095
chr1L	32912499	32913536
chr1L	32991758	32992684
chr1L	33199303	33200621
chr1L	33380803	33382680
chr1L	33435896	33436972
chr1L	33466115	33469504
chr1L	33490070	33491319
chr1L	33524088	33524768
chr1L	33639076	33643163
chr1L	34764006	34766686
chr1L	34781004	34782087
chr1L	34917580	34918490
chr1L	35029540	35030730
chr1L	35089696	35090701
chr1L	35250972	35253330
chr1L	35283119	35283565
chr1L	35314230	35314405
chr1L	35353154	35353819
chr1L	35402870	35404120
chr1L	35407068	35408059
chr1L	35489514	35490745
chr1L	35500144	35500998
chr1L	36449732	36450812
chr1L	36475958	36478472
chr1L	36605244	36605908
chr1L	36645461	36646185
chr1L	36960519	36961497
chr1L	36994013	36994912
chr1L	37032355	37033270
chr1L	37406651	37407583
chr1L	37426480	37426732
chr1L	37427374	37428673
chr1L	37429912	37430783
chr1L	37565006	37566332
chr1L	37579586	37580319
chr1L	37747637	37749609
chr1L	37801875	37802289
chr1L	37885436	37885771
chr1L	37889833	37890123
chr1L	37901996	37903456
chr1L	37904383	37904820
chr1L	37981144	37982408
chr1L	38020229	38022203
chr1L	38175908	38179605
chr1L	38206924	38207128
chr1L	38208137	38211230
chr1L	38230169	38232093
chr1L	38308291	38309551
chr1L	38386020	38388816
chr1L	38398688	38399948
chr1L	38410589	38410842
chr1L	38412978	38415640
chr1L	38605614	38607595
chr1L	38674732	38675747
chr1L	39190777	39192732
chr1L	39601190	39602640
chr1L	40526662	40527273
chr1L	40555596	40555996
chr1L	40703431	40703999
chr1L	40747406	40748658
chr1L	40944858	40945615
chr1L	41161070	41162246
chr1L	41207711	41208558
chr1L	41285755	41286578
chr1L	41350973	41351946
chr1L	41466891	41467096
chr1L	41570503	41570790
chr1L	41693717	41696269
chr1L	41832186	41833694
chr1L	42187302	42188297
chr1L	42194431	42194822
chr1L	42308401	42310924
chr1L	42339339	42339842
chr1L	42346614	42352154
chr1L	42379969	42380585
chr1L	42439008	42442931
chr1L	43497660	43499165
chr1L	43561324	43562526
chr1L	43632362	43633522
chr1L	43637811	43639125
chr1L	43689204	43690055
chr1L	43762417	43766328
chr1L	44046468	44047432
chr1L	44287072	44288628
chr1L	44538864	44539227
chr1L	44561237	44561631
chr1L	44600040	44600722
chr1L	44741027	44742358
chr1L	44889554	44890082
chr1L	45552453	45552611
chr1L	45737842	45740569
chr1L	45827002	45827761
chr1L	45839130	45840461
chr1L	45859228	45861303
chr1L	45895334	45896493
chr1L	45900980	45902382
chr1L	46038408	46038836
chr1L	46151888	46152566
chr1L	46160051	46163997
chr1L	46387010	46390101
chr1L	46483768	46483997
chr1L	46798037	46798803
chr1L	47098291	47099267
chr1L	47399618	47400237
chr1L	47432466	47432955
chr1L	47434183	47434756
chr1L	47459791	47459936
chr1L	47509309	47510816
chr1L	47591590	47593075
chr1L	47650826	47651613
chr1L	47989122	47991716
chr1L	48058558	48059233
chr1L	48136292	48136658
chr1L	48137513	48139708
chr1L	48204508	48205281
chr1L	48274467	48274934
chr1L	48351069	48354069
chr1L	48357137	48357415
chr1L	48480733	48482282
chr1L	48545886	48548054
chr1L	48649682	48651596
chr1L	49158592	49159568
chr1L	49324740	49325670
chr1L	49338535	49339306
chr1L	49381330	49383768
chr1L	49465192	49466691
chr1L	49483623	49485280
chr1L	49703182	49704000
chr1L	49705926	49708293
chr1L	49709330	49710544
chr1L	49974251	49975812
chr1L	50199595	50201249
chr1L	50516505	50518002
chr1L	50526779	50527335
chr1L	50528519	50528798
chr1L	50532062	50533077
chr1L	50576874	50577587
chr1L	50964493	50964762
chr1L	50966116	50966856
chr1L	51149519	51150144
chr1L	51155618	51156388
chr1L	51162831	51163131
chr1L	51168532	51169235
chr1L	51192956	51194400
chr1L	51365302	51366988
chr1L	51464089	51465775
chr1L	51650830	51651375
chr1L	51701083	51703377
chr1L	51934241	51934575
chr1L	52004670	52006534
chr1L	52164260	52166432
chr1L	52279558	52280691
chr1L	52305062	52305393
chr1L	52824716	52825183
chr1L	53154239	53154732
chr1L	53170823	53172244
chr1L	53319218	53319834
chr1L	53390459	53392077
chr1L	53425519	53426518
chr1L	53499426	53499808
chr1L	53536486	53537856
chr1L	53666147	53668507
chr1L	53879695	53880727
chr1L	53930273	53931302
chr1L	53965169	53965710
chr1L	53978980	53979646
chr1L	54003740	54005360
chr1L	54007943	54008523
chr1L	54072523	54074821
chr1L	54086963	54088092
chr1L	54141904	54143913
chr1L	54184318	54186172
chr1L	54234918	54236829
chr1L	55141643	55142247
chr1L	55143239	55143545
chr1L	55148587	55153035
chr1L	55153942	55154093
chr1L	55155107	55155720
chr1L	56155446	56155777
chr1L	56159257	56164319
chr1L	56676949	56677214
chr1L	56767433	56768111
chr1L	57136702	57138329
chr1L	57251053	57252320
chr1L	57362483	57364667
chr1L	57399246	57401568
chr1L	57422749	57424084
chr1L	57465302	57467433
chr1L	58327983	58329594
chr1L	58461369	58463149
chr1L	58836415	58844056
chr1L	59091138	59093678
chr1L	59171193	59172473
chr1L	59314158	59314627
chr1L	59523189	59523634
chr1L	59730849	59731973
chr1L	59781365	59783935
chr1L	59805031	59806153
chr1L	59864292	59864901
chr1L	59884888	59886111
chr1L	59995011	59995822
chr1L	59996993	60000355
chr1L	60123882	60126018
chr1L	60572759	60573276
chr1L	60626747	60627753
chr1L	60694418	60694874
chr1L	60738471	60739653
chr1L	61294039	61294411
chr1L	61309004	61310554
chr1L	61313510	61314743
chr1L	61315455	61315643
chr1L	61430558	61431518
chr1L	61634546	61637099
chr1L	61647423	61648359
chr1L	61726235	61728115
chr1L	61744838	61745765
chr1L	61787658	61788548
chr1L	61907295	61909345
chr1L	61970329	61971663
chr1L	61990399	61992774
chr1L	62091617	62092500
chr1L	62507031	62508647
chr1L	63490329	63490864
chr1L	63598541	63601710
chr1L	63833486	63834541
chr1L	63926486	63926819
chr1L	64037055	64040512
chr1L	64041186	64041587
chr1L	64148521	64149819
chr1L	64380089	64382124
chr1L	64705753	64706686
chr1L	64789411	64790390
chr1L	64956160	64957034
chr1L	65103935	65104355
chr1L	65150739	65151324
chr1L	65163934	65165461
chr1L	65654266	65655019
chr1L	65657850	65658673
chr1L	65990343	65991903
chr1L	66045897	66049320
chr1L	66070850	66072176
chr1L	66388145	66388919
chr1L	66497756	66498139
chr1L	66642133	66642297
chr1L	66973081	66974420
chr1L	67084073	67086029
chr1L	67191110	67192367
chr1L	67197870	67201218
chr1L	67219811	67220850
chr1L	67326882	67328003
chr1L	67377864	67380711
chr1L	67429783	67430521
chr1L	67772113	67774433
chr1L	68096931	68100975
chr1L	68113713	68113974
chr1L	68134495	68136437
chr1L	68219388	68221762
chr1L	68585920	68587022
chr1L	68587795	68589171
chr1L	68635709	68636985
chr1L	68664114	68667605
chr1L	68749506	68750371
chr1L	68844891	68846118
chr1L	68852002	68852281
chr1L	69614139	69614781
chr1L	69708727	69709633
chr1L	70035639	70035873
chr1L	70037393	70037699
chr1L	70226697	70227385
chr1L	70806140	70807373
chr1L	70979069	70981561
chr1L	70987881	70988286
chr1L	71469088	71469395
chr1L	71611348	71612194
chr1L	71997303	71997498
chr1L	72480191	72481341
chr1L	72756388	72756825
chr1L	72980862	72982537
chr1L	72992750	72993934
chr1L	73064281	73066047
chr1L	73123993	73124979
chr1L	73154645	73156162
chr1L	73223478	73226391
chr1L	73380858	73382181
chr1L	73457063	73458040
chr1L	73542549	73543582
chr1L	73598106	73600404
chr1L	73832512	73835066
chr1L	73850532	73852083
chr1L	73959299	73960350
chr1L	74089360	74090004
chr1L	74100755	74100914
chr1L	74673982	74675916
chr1L	74759467	74760644
chr1L	74870426	74871338
chr1L	75787097	75788014
chr1L	75909226	75909529
chr1L	75979995	75981097
chr1L	76011174	76012191
chr1L	76094318	76095602
chr1L	76117438	76119025
chr1L	76322858	76323293
chr1L	76421415	76423001
chr1L	76455689	76456709
chr1L	76566336	76567109
chr1L	76599944	76601279
chr1L	76736953	76741546
chr1L	76778795	76779812
chr1L	76849491	76851375
chr1L	77126372	77127184
chr1L	77185552	77187480
chr1L	77525575	77525771
chr1L	77540684	77542726
chr1L	77650098	77650982
chr1L	77727680	77728368
chr1L	77913133	77914444
chr1L	77941284	77941457
chr1L	78017570	78018855
chr1L	78055770	78056574
chr1L	78060602	78061603
chr1L	78147757	78151472
chr1L	78779102	78780533
chr1L	79188307	79189030
chr1L	79269597	79271166
chr1L	79373900	79375137
chr1L	79514280	79516147
chr1L	79715785	79715905
chr1L	79758636	79759412
chr1L	79868900	79869870
chr1L	79870622	79875055
chr1L	79888972	79889798
chr1L	79890490	79890763
chr1L	80104505	80107173
chr1L	80162944	80164958
chr1L	80345879	80347916
chr1L	80488895	80490087
chr1L	80579644	80580085
chr1L	80896198	80896891
chr1L	80950908	80951206
chr1L	81066297	81067054
chr1L	81068145	81068552
chr1L	81339390	81341038
chr1L	81459295	81460215
chr1L	81862712	81862928
chr1L	81885052	81885632
chr1L	81901372	81904035
chr1L	82258227	82258386
chr1L	82270542	82271276
chr1L	82572580	82572780
chr1L	82630609	82631754
chr1L	82746561	82746823
chr1L	83507305	83508656
chr1L	83586678	83587250
chr1L	83693524	83694336
chr1L	83824912	83825196
chr1L	83924586	83924976
chr1L	83939591	83939829
chr1L	84115233	84116290
chr1L	84440875	84442262
chr1L	84608526	84608729
chr1L	84603702	84607075
chr1L	84814238	84814412
chr1L	84989549	84990464
chr1L	84991118	84991584
chr1L	85023113	85024118
chr1L	85188622	85188824
chr1L	85189774	85191003
chr1L	85192374	85193135
chr1L	85259977	85260683
chr1L	85295955	85296139
chr1L	85340080	85341125
chr1L	85809478	85809640
chr1L	85817313	85819000
chr1L	85834917	85836164
chr1L	86068704	86069970
chr1L	86132538	86133088
chr1L	86141016	86142196
chr1L	86152673	86153822
chr1L	86491888	86492073
chr1L	86762805	86763718
chr1L	86764617	86765892
chr1L	86871462	86872073
chr1L	87333270	87333802
chr1L	87344558	87345340
chr1L	87394278	87395613
chr1L	87416226	87416627
chr1L	87460150	87461760
chr1L	87615908	87618729
chr1L	87619366	87619400
chr1L	87676076	87679530
chr1L	87966620	87966760
chr1L	87968012	87968232
chr1L	88136778	88137771
chr1L	88263554	88264980
chr1L	88467345	88468793
chr1L	88546102	88547421
chr1L	88580361	88582286
chr1L	88685600	88686864
chr1L	88726681	88726889
chr1L	88801422	88802824
chr1L	88864642	88865804
chr1L	88903795	88906181
chr1L	88962084	88962758
chr1L	89192714	89194754
chr1L	89266000	89267101
chr1L	89285219	89285981
chr1L	89351988	89352836
chr1L	89361749	89363638
chr1L	89566181	89567481
chr1L	89591320	89592496
chr1L	89627021	89628452
chr1L	89810469	89812971
chr1L	89872118	89873485
chr1L	89944709	89945137
chr1L	89945854	89948237
chr1L	89968976	89970609
chr1L	90091890	90092932
chr1L	90191352	90191596
chr1L	90194568	90195133
chr1L	90258547	90260535
chr1L	90415158	90416148
chr1L	90442759	90444564
chr1L	90488010	90488169
chr1L	90488841	90489797
chr1L	90562216	90563509
chr1L	90625549	90625855
chr1L	90676092	90676251
chr1L	90829256	90830004
chr1L	91050299	91051182
chr1L	91651059	91651217
chr1L	91731888	91732126
chr1L	91796565	91797287
chr1L	92190723	92191774
chr1L	92287638	92288070
chr1L	92361921	92362835
chr1L	92403830	92404927
chr1L	92450727	92451579
chr1L	92473064	92473720
chr1L	92862562	92863662
chr1L	92966282	92967200
chr1L	93333391	93334103
chr1L	93549673	93550942
chr1L	93940656	93941809
chr1L	94179684	94180615
chr1L	94223805	94223964
chr1L	94224705	94225685
chr1L	94299535	94300512
chr1L	94351536	94352446
chr1L	94355931	94356555
chr1L	94392846	94393008
chr1L	94477942	94478029
chr1L	94563662	94565213
chr1L	94630310	94631719
chr1L	94839933	94840600
chr1L	94876636	94878705
chr1L	94903311	94904578
chr1L	95085227	95086385
chr1L	95219656	95223512
chr1L	95287056	95289332
chr1L	95290095	95290392
chr1L	95298536	95300905
chr1L	95329502	95330855
chr1L	95430390	95431262
chr1L	95477620	95480274
chr1L	95662001	95663623
chr1L	95743780	95744845
chr1L	95810854	95811758
chr1L	95823072	95824407
chr1L	95906180	95906943
chr1L	95927474	95928908
chr1L	96093607	96094864
chr1L	96115093	96115424
chr1L	96201751	96203400
chr1L	96239133	96241288
chr1L	96252795	96253927
chr1L	96269888	96270691
chr1L	96315252	96316468
chr1L	96725358	96726684
chr1L	96772510	96773165
chr1L	96785079	96790152
chr1L	96794687	96795862
chr1L	96799308	96800500
chr1L	96818430	96818633
chr1L	96831089	96831439
chr1L	96834591	96838522
chr1L	96843823	96845422
chr1L	96871898	96873167
chr1L	96892136	96893673
chr1L	96932567	96933493
chr1L	96980121	96983105
chr1L	97039473	97039748
chr1L	97067817	97070041
chr1L	97115451	97116400
chr1L	97166943	97168384
chr1L	97243629	97244223
chr1L	97339100	97339937
chr1L	97410353	97414367
chr1L	97657741	97658221
chr1L	97794334	97795233
chr1L	97821970	97823820
chr1L	97969303	97969718
chr1L	97970429	97973070
chr1L	98104127	98106263
chr1L	98149387	98151015
chr1L	98350248	98351395
chr1L	98358079	98359475
chr1L	98368070	98370821
chr1L	98373859	98375445
chr1L	98434701	98435752
chr1L	98544294	98545603
chr1L	98573662	98574757
chr1L	98600697	98600926
chr1L	98620587	98621930
chr1L	98848668	98849618
chr1L	98858700	98859651
chr1L	98927215	98929171
chr1L	99028939	99029567
chr1L	99030332	99032257
chr1L	99059128	99060305
chr1L	99106563	99107886
chr1L	99132738	99135300
chr1L	99206039	99210956
chr1L	99240723	99241364
chr1L	99861919	99864754
chr1L	99931891	99934435
chr1L	100013621	100016593
chr1L	100031792	100033310
chr1L	100119965	100121561
chr1L	100197736	100198482
chr1L	100228494	100230586
chr1L	100285901	100287654
chr1L	100316452	100317562
chr1L	100414916	100417739
chr1L	100515601	100515891
chr1L	100604107	100605372
chr1L	100669227	100670050
chr1L	100671311	100672151
chr1L	100832239	100832938
chr1L	100856065	100856286
chr1L	101062235	101063135
chr1L	101212383	101213548
chr1L	101266991	101269017
chr1L	101366190	101367367
chr1L	101439321	101440433
chr1L	101519559	101520630
chr1L	101577866	101580409
chr1L	101758905	101760137
chr1L	101796878	101798051
chr1L	101891183	101892574
chr1L	101946600	101947792
chr1L	101999913	102001794
chr1L	102021009	102021818
chr1L	102038179	102039279
chr1L	102070181	102073817
chr1L	102138764	102139610
chr1L	102245137	102248560
chr1L	102434380	102434960
chr1L	102706583	102707502
chr1L	102729463	102730839
chr1L	102742074	102742561
chr1L	102979701	102981236
chr1L	102990730	102991130
chr1L	103031175	103032244
chr1L	103054482	103056638
chr1L	103083870	103086197
chr1L	103087102	103087773
chr1L	103129047	103130436
chr1L	103200222	103201532
chr1L	103246029	103247758
chr1L	103404218	103405212
chr1L	103613016	103615118
chr1L	103859957	103860912
chr1L	104003186	104005214
chr1L	104038549	104039640
chr1L	104051570	104052012
chr1L	104065624	104066708
chr1L	104075764	104076792
chr1L	104270661	104270911
chr1L	104361834	104362553
chr1L	104449897	104451050
chr1L	104651229	104651827
chr1L	104828785	104829687
chr1L	104934763	104937018
chr1L	104971843	104972388
chr1L	105217595	105220795
chr1L	105336568	105337457
chr1L	105348176	105349117
chr1L	105455026	105457199
chr1L	105479085	105479368
chr1L	105636216	105638935
chr1L	105896247	105897412
chr1L	106009523	106010717
chr1L	106136247	106137531
chr1L	106226348	106227686
chr1L	106234874	106236793
chr1L	106355120	106356089
chr1L	106418822	106420138
chr1L	106426187	106428416
chr1L	106450821	106452272
chr1L	106457648	106457917
chr1L	106565219	106566578
chr1L	106579644	106580750
chr1L	106657340	106658235
chr1L	106666977	106668306
chr1L	106738121	106739318
chr1L	106858764	106859593
chr1L	106909234	106910846
chr1L	107122886	107125038
chr1L	107346004	107346377
chr1L	107369350	107369904
chr1L	107445795	107446082
chr1L	107470818	107473024
chr1L	107473711	107474433
chr1L	107475283	107475777
chr1L	107550707	107552043
chr1L	107559037	107560231
chr1L	107600415	107600686
chr1L	107601680	107605241
chr1L	107622399	107623066
chr1L	108268335	108270771
chr1L	108365552	108367885
chr1L	108564887	108566275
chr1L	108582325	108583275
chr1L	108617991	108618880
chr1L	108747577	108749134
chr1L	108891746	108892314
chr1L	108893253	108896571
chr1L	109018483	109019131
chr1L	109226949	109230448
chr1L	109268582	109270515
chr1L	109371366	109373904
chr1L	109443721	109444771
chr1L	109481166	109482838
chr1L	109613118	109613291
chr1L	109614054	109614972
chr1L	109638553	109641891
chr1L	109677268	109677445
chr1L	109768178	109770562
chr1L	109811041	109811854
chr1L	109875566	109876643
chr1L	109892910	109895711
chr1L	109976149	109978254
chr1L	110034227	110036428
chr1L	110160212	110160383
chr1L	110165675	110166204
chr1L	110173488	110174094
chr1L	110182139	110183731
chr1L	110260188	110261184
chr1L	110485390	110486896
chr1L	110535212	110536859
chr1L	110541732	110544465
chr1L	110586114	110587666
chr1L	110590003	110591313
chr1L	110867034	110870234
chr1L	110914817	110915831
chr1L	110983347	110984020
chr1L	111021929	111022693
chr1L	111036704	111038971
chr1L	111077700	111078482
chr1L	111117388	111117792
chr1L	111118438	111118788
chr1L	111218370	111218845
chr1L	111257625	111258603
chr1L	111307308	111310427
chr1L	111348628	111349240
chr1L	111357123	111359092
chr1L	111398227	111399896
chr1L	111424950	111425859
chr1L	111446895	111448291
chr1L	111649052	111651368
chr1L	111807700	111807991
chr1L	111971744	111972073
chr1L	112104688	112108281
chr1L	112140156	112141889
chr1L	112193905	112194768
chr1L	112286867	112288302
chr1L	112401813	112402575
chr1L	112403279	112405691
chr1L	112501359	112502283
chr1L	112518073	112519272
chr1L	112584385	112585790
chr1L	112606851	112609153
chr1L	112632996	112635161
chr1L	112651408	112653101
chr1L	112698503	112699951
chr1L	112717840	112720081
chr1L	113275812	113276553
chr1L	113318269	113320154
chr1L	113731763	113732608
chr1L	114153149	114153313
chr1L	114632917	114634440
chr1L	115126278	115127241
chr1L	115131974	115132749
chr1L	115924645	115925294
chr1L	116093047	116095323
chr1L	116518370	116519443
chr1L	116825121	116826484
chr1L	116829298	116831334
chr1L	116929732	116931637
chr1L	116958499	116961814
chr1L	116969073	116971023
chr1L	117371955	117373945
chr1L	117575991	117576801
chr1L	117593226	117593668
chr1L	117677530	117678765
chr1L	117704066	117704643
chr1L	117751918	117752992
chr1L	117843089	117845427
chr1L	117935582	117936997
chr1L	118140440	118142708
chr1L	118245131	118246931
chr1L	118369506	118370958
chr1L	118372897	118374528
chr1L	118729472	118729772
chr1L	118731812	118733286
chr1L	118909058	118909798
chr1L	119299839	119300206
chr1L	119301432	119302764
chr1L	119304590	119306169
chr1L	119850909	119851408
chr1L	119889740	119890972
chr1L	119916044	119917393
chr1L	119970205	119970666
chr1L	120029977	120030565
chr1L	120062678	120063228
chr1L	120086761	120087062
chr1L	120098179	120099308
chr1L	120113794	120113987
chr1L	120131162	120132068
chr1L	120135777	120136692
chr1L	120165008	120166612
chr1L	120373250	120373830
chr1L	120394840	120395185
chr1L	120710486	120711528
chr1L	121346693	121347191
chr1L	121823037	121823703
chr1L	121882786	121883596
chr1L	121897418	121898114
chr1L	121915619	121916736
chr1L	122084857	122085533
chr1L	122095923	122096887
chr1L	122193854	122194546
chr1L	122195990	122197401
chr1L	122248912	122249673
chr1L	122261728	122263475
chr1L	122683856	122685287
chr1L	122840581	122841609
chr1L	124158520	124160423
chr1L	124671894	124672216
chr1L	124801134	124802071
chr1L	124947189	124948561
chr1L	124966386	124967719
chr1L	124998442	125000111
chr1L	125016014	125016946
chr1L	125120447	125121729
chr1L	125216859	125217854
chr1L	125257196	125257940
chr1L	125366173	125367601
chr1L	125428568	125430751
chr1L	125449229	125450737
chr1L	125476326	125478366
chr1L	125568169	125569220
chr1L	125612522	125613731
chr1L	125776351	125777240
chr1L	125915207	125916976
chr1L	126058899	126059506
chr1L	126267399	126268673
chr1L	126405614	126406992
chr1L	126506393	126506699
chr1L	126591554	126592645
chr1L	126602653	126602969
chr1L	126866051	126866797
chr1L	126915782	126916166
chr1L	126917745	126918158
chr1L	126982171	126982682
chr1L	127111297	127113217
chr1L	127232819	127233353
chr1L	127245189	127246087
chr1L	127326199	127327713
chr1L	127353251	127353677
chr1L	127452400	127452804
chr1L	127453520	127455172
chr1L	127712550	127713646
chr1L	127762267	127767468
chr1L	127824789	127827240
chr1L	127965788	127966563
chr1L	127985139	127985684
chr1L	128007568	128008620
chr1L	128077090	128077826
chr1L	128176696	128178929
chr1L	128526355	128526925
chr1L	128728227	128729602
chr1L	128814089	128816353
chr1L	128932068	128935022
chr1L	129890628	129891230
chr1L	129901923	129904259
chr1L	129922408	129923261
chr1L	129946421	129947692
chr1L	130161440	130164845
chr1L	130416384	130417411
chr1L	130453944	130454779
chr1L	130760421	130761785
chr1L	130940750	130942809
chr1L	131044964	131045789
chr1L	131046679	131048383
chr1L	131068191	131069774
chr1L	131103728	131105183
chr1L	131578652	131583131
chr1L	132022361	132026129
chr1L	132245806	132247579
chr1L	132278579	132279155
chr1L	132286938	132287633
chr1L	132421487	132421679
chr1L	132444851	132451746
chr1L	132606615	132608176
chr1L	132891879	132893124
chr1L	132901996	132902165
chr1L	132909059	132909819
chr1L	132966974	132968907
chr1L	133061746	133063009
chr1L	133124077	133125682
chr1L	133324784	133328459
chr1L	133468808	133469838
chr1L	133572365	133576487
chr1L	133629534	133629987
chr1L	133630975	133631727
chr1L	133661632	133662151
chr1L	133837326	133838400
chr1L	134004845	134005759
chr1L	134101539	134101883
chr1L	134119559	134122082
chr1L	134125006	134126480
chr1L	134233612	134234594
chr1L	134376753	134377231
chr1L	134436730	134437859
chr1L	134446605	134447875
chr1L	134488620	134489397
chr1L	134490225	134492394
chr1L	134522891	134523918
chr1L	134722966	134726654
chr1L	134888732	134889096
chr1L	134890122	134890561
chr1L	135089711	135092464
chr1L	135786373	135788327
chr1L	135866461	135868382
chr1L	135987317	135989318
chr1L	136102781	136106537
chr1L	136120391	136123044
chr1L	136233194	136235131
chr1L	136341431	136345191
chr1L	136414772	136415453
chr1L	137025977	137026612
chr1L	137069375	137071061
chr1L	137184422	137185915
chr1L	137290000	137294738
chr1L	137393310	137394575
chr1L	137475452	137477116
chr1L	137492400	137493248
chr1L	137547752	137548389
chr1L	137595912	137596913
chr1L	137604054	137604941
chr1L	137617536	137618248
chr1L	137656055	137656962
chr1L	137707592	137708165
chr1L	137730530	137731572
chr1L	137769496	137770504
chr1L	137816470	137817638
chr1L	137835879	137837213
chr1L	137919705	137920574
chr1L	137926499	137927502
chr1L	137985934	137986883
chr1L	138022947	138024307
chr1L	138046866	138050342
chr1L	138086763	138089493
chr1L	138091652	138091992
chr1L	138213277	138214594
chr1L	138276680	138277698
chr1L	138320824	138321519
chr1L	138432148	138433356
chr1L	138441257	138442202
chr1L	138443594	138443966
chr1L	138486005	138487083
chr1L	138487883	138488228
chr1L	138560799	138562151
chr1L	138576298	138577391
chr1L	138597159	138598655
chr1L	138617610	138619234
chr1L	138631442	138632344
chr1L	138711180	138711631
chr1L	138751265	138754024
chr1L	138789122	138792197
chr1L	138806793	138808515
chr1L	138809343	138809597
chr1L	138852212	138853634
chr1L	138890735	138891330
chr1L	140164121	140165054
chr1L	140171053	140172675
chr1L	140575596	140575900
chr1L	141013174	141014415
chr1L	141049844	141051167
chr1L	141070734	141072244
chr1L	141075532	141076958
chr1L	141148881	141150342
chr1L	141705024	141706240
chr1L	141736919	141739044
chr1L	141761823	141762591
chr1L	141824398	141826555
chr1L	141833604	141836273
chr1L	141837541	141839411
chr1L	141853266	141853927
chr1L	141885807	141886978
chr1L	141919972	141921599
chr1L	141930926	141931719
chr1L	141974182	141976293
chr1L	142005153	142006653
chr1L	142042554	142043531
chr1L	142217680	142218509
chr1L	142439211	142440912
chr1L	142535361	142535955
chr1L	142546331	142549013
chr1L	142616761	142618755
chr1L	142691965	142693592
chr1L	142775252	142777599
chr1L	142841389	142844599
chr1L	142899783	142901472
chr1L	142986973	142987987
chr1L	143028376	143029507
chr1L	143068442	143068684
chr1L	143076156	143077990
chr1L	143078739	143079152
chr1L	143123554	143125014
chr1L	143138430	143139244
chr1L	143212003	143213057
chr1L	143266018	143267602
chr1L	143276200	143277939
chr1L	143305420	143306332
chr1L	143365635	143366988
chr1L	143405368	143406228
chr1L	143428970	143431517
chr1L	143449236	143451486
chr1L	143491464	143492752
chr1L	143590714	143592294
chr1L	143629371	143630162
chr1L	143653292	143653404
chr1L	143702945	143704011
chr1L	143727162	143728457
chr1L	143791855	143793026
chr1L	143859243	143860343
chr1L	143941728	143943578
chr1L	143976244	143977142
chr1L	144005583	144009237
chr1L	144048558	144051378
chr1L	144100608	144101433
chr1L	144102871	144103146
chr1L	144181857	144182057
chr1L	144221262	144222875
chr1L	144246529	144247519
chr1L	144303610	144305345
chr1L	144771893	144772287
chr1L	144787715	144792126
chr1L	144796302	144796461
chr1L	144797787	144797952
chr1L	144807389	144807736
chr1L	144932771	144933327
chr1L	144977171	144977515
chr1L	144979992	144980453
chr1L	145066753	145068776
chr1L	145213782	145215414
chr1L	145216551	145218774
chr1L	145294784	145294931
chr1L	145334685	145336701
chr1L	145366821	145368009
chr1L	145411846	145412101
chr1L	145412793	145414111
chr1L	145428937	145430831
chr1L	145442704	145444178
chr1L	145552804	145553692
chr1L	145601997	145603780
chr1L	145620687	145620955
chr1L	145731251	145733047
chr1L	145764193	145764837
chr1L	145860715	145862419
chr1L	145958558	145959723
chr1L	146015522	146016900
chr1L	146236352	146240272
chr1L	146410640	146411228
chr1L	146414865	146415124
chr1L	146424902	146428213
chr1L	146464153	146465874
chr1L	146471659	146472575
chr1L	146576942	146578218
chr1L	146587258	146588785
chr1L	146621672	146622913
chr1L	146690035	146690794
chr1L	146811746	146813482
chr1L	146814911	146815395
chr1L	147139127	147142647
chr1L	147904284	147904957
chr1L	147954644	147956568
chr1L	147979245	147980780
chr1L	148023342	148024363
chr1L	148056797	148057526
chr1L	148133396	148134308
chr1L	148166726	148167238
chr1L	148263126	148263289
chr1L	148998832	148999277
chr1L	149426445	149426520
chr1L	149427177	149427950
chr1L	149455793	149461196
chr1L	149454317	149454908
chr1L	149519544	149521223
chr1L	149944612	149946338
chr1L	150007274	150009793
chr1L	150241613	150242741
chr1L	150968870	150970357
chr1L	151044053	151044651
chr1L	151076393	151077525
chr1L	151080635	151081986
chr1L	151142782	151144299
chr1L	151220967	151222592
chr1L	151237640	151239686
chr1L	151289229	151290546
chr1L	151322665	151323454
chr1L	151329121	151329820
chr1L	151377214	151378453
chr1L	151380306	151383690
chr1L	151414516	151415790
chr1L	151422362	151424804
chr1L	151426587	151427429
chr1L	151428180	151431051
chr1L	151458269	151460018
chr1L	151475737	151478390
chr1L	151479031	151479042
chr1L	151507525	151508975
chr1L	151583810	151587448
chr1L	151602081	151605443
chr1L	151621764	151625111
chr1L	151674561	151674805
chr1L	151675705	151678172
chr1L	151733474	151734923
chr1L	151750658	151751564
chr1L	151773723	151775668
chr1L	151810786	151811055
chr1L	151811736	151813289
chr1L	151816364	151818067
chr1L	151851196	151853005
chr1L	151856506	151857868
chr1L	151912213	151913053
chr1L	151964600	151965894
chr1L	152012535	152014279
chr1L	152106740	152107967
chr1L	152190488	152191215
chr1L	152195316	152196557
chr1L	152232907	152234953
chr1L	152236081	152236267
chr1L	152283934	152285446
chr1L	152338721	152339418
chr1L	152384711	152389595
chr1L	152410142	152411821
chr1L	152420315	152420832
chr1L	152441704	152444045
chr1L	152532807	152534205
chr1L	152591710	152592976
chr1L	152601872	152603698
chr1L	152629342	152633888
chr1L	152656593	152660932
chr1L	152692681	152693697
chr1L	152768973	152769823
chr1L	152823051	152823640
chr1L	152847696	152848588
chr1L	152899198	152900709
chr1L	152918293	152919572
chr1L	153012782	153013745
chr1L	153047676	153049243
chr1L	153501324	153502890
chr1L	153530828	153531675
chr1L	153547095	153547681
chr1L	153600078	153601018
chr1L	153630471	153633737
chr1L	153709796	153711062
chr1L	153731711	153733106
chr1L	153827153	153828274
chr1L	153861026	153861550
chr1L	153867965	153871733
chr1L	153910767	153912965
chr1L	153946053	153947612
chr1L	153959251	153960735
chr1L	154014190	154015643
chr1L	154017818	154018197
chr1L	154019147	154021902
chr1L	154023038	154023967
chr1L	154026095	154029016
chr1L	154031137	154035143
chr1L	154096685	154097962
chr1L	154129139	154129838
chr1L	154169106	154171893
chr1L	154242926	154245456
chr1L	154358108	154359184
chr1L	154416380	154417915
chr1L	154530458	154532006
chr1L	154779443	154779806
chr1L	154781124	154783002
chr1L	154789924	154792163
chr1L	155188451	155191429
chr1L	155511075	155512523
chr1L	155552289	155553222
chr1L	155594914	155596850
chr1L	155617031	155619349
chr1L	155674745	155675517
chr1L	155701783	155702081
chr1L	155702889	155704177
chr1L	155739126	155740401
chr1L	155758128	155758946
chr1L	155813275	155814388
chr1L	156098835	156100821
chr1L	156147417	156149040
chr1L	156815908	156818135
chr1L	156931093	156931978
chr1L	156978464	156980306
chr1L	157119201	157122846
chr1L	157360475	157361875
chr1L	158265831	158268432
chr1L	158281781	158283528
chr1L	158735130	158739486
chr1L	158920019	158921048
chr1L	159467860	159468600
chr1L	159473757	159476312
chr1L	160302233	160302530
chr1L	160585411	160586094
chr1L	160682852	160683829
chr1L	160700231	160700348
chr1L	160701016	160701805
chr1L	160705544	160706317
chr1L	160743348	160745286
chr1L	160749745	160752562
chr1L	160753278	160754322
chr1L	160762805	160764384
chr1L	160972116	160974090
chr1L	161099957	161100899
chr1L	161254490	161255363
chr1L	161401835	161403197
chr1L	161524357	161524837
chr1L	161621824	161623164
chr1L	161651017	161651945
chr1L	161695824	161696731
chr1L	161713461	161714737
chr1L	161723451	161724347
chr1L	161753884	161755068
chr1L	161777623	161779541
chr1L	161781129	161784786
chr1L	161787967	161790073
chr1L	161845751	161847204
chr1L	161864684	161865870
chr1L	161868421	161869211
chr1L	161921498	161923128
chr1L	162086520	162088475
chr1L	162099152	162100410
chr1L	162132537	162133798
chr1L	162172059	162174322
chr1L	162174979	162175310
chr1L	162261355	162262377
chr1L	162316812	162318019
chr1L	162338101	162339704
chr1L	162450444	162452504
chr1L	162474222	162476060
chr1L	162506604	162508381
chr1L	162601999	162602652
chr1L	162634079	162635478
chr1L	162658041	162659055
chr1L	162695495	162696361
chr1L	162703253	162704328
chr1L	162767736	162771525
chr1L	162799417	162801900
chr1L	162828806	162829776
chr1L	162842344	162842787
chr1L	162908427	162909407
chr1L	162904347	162907718
chr1L	162931296	162934756
chr1L	162982509	162983513
chr1L	163020495	163020664
chr1L	163024956	163029200
chr1L	163078109	163081422
chr1L	163139374	163139660
chr1L	163149947	163151620
chr1L	163264422	163265360
chr1L	163306007	163307212
chr1L	163446322	163450138
chr1L	163525866	163526685
chr1L	163541221	163543535
chr1L	163560194	163561218
chr1L	163622355	163623545
chr1L	163638360	163639026
chr1L	163672782	163673790
chr1L	163701730	163702802
chr1L	163763567	163764655
chr1L	163867416	163870400
chr1L	164029146	164031895
chr1L	164046057	164047159
chr1L	164276620	164277797
chr1L	164333429	164335769
chr1L	164404898	164405524
chr1L	164484371	164485621
chr1L	164488583	164489506
chr1L	164618872	164619903
chr1L	164631192	164633620
chr1L	165089503	165090394
chr1L	165552140	165553464
chr1L	165605176	165605981
chr1L	165621134	165622740
chr1L	165708346	165709988
chr1L	165744359	165745254
chr1L	166143827	166145425
chr1L	166164902	166166008
chr1L	166232979	166234029
chr1L	166268687	166269755
chr1L	166303961	166305382
chr1L	166393767	166395987
chr1L	166451758	166453930
chr1L	166456578	166458326
chr1L	166705687	166708117
chr1L	166763425	166763597
chr1L	167076937	167078023
chr1L	167291269	167294050
chr1L	167380680	167383591
chr1L	167384453	167384696
chr1L	167422497	167424293
chr1L	167465026	167465578
chr1L	167497458	167498933
chr1L	167645122	167645760
chr1L	167699381	167700602
chr1L	167725179	167727465
chr1L	167767576	167768528
chr1L	167890270	167891618
chr1L	168367322	168367383
chr1L	168625582	168627037
chr1L	168665294	168667084
chr1L	168793564	168794390
chr1L	168814659	168815141
chr1L	169033533	169036817
chr1L	169234808	169236283
chr1L	169412055	169413043
chr1L	169558080	169561962
chr1L	169622185	169624500
chr1L	169702677	169704373
chr1L	170163858	170168720
chr1L	170397057	170397713
chr1L	170641351	170643604
chr1L	170685925	170687491
chr1L	170859846	170860941
chr1L	170864498	170866206
chr1L	170892447	170893702
chr1L	171005279	171006740
chr1L	171041136	171041864
chr1L	171287463	171288501
chr1L	171396680	171398044
chr1L	171496949	171498207
chr1L	172175279	172175880
chr1L	172271998	172273565
chr1L	172373588	172375015
chr1L	172393220	172393507
chr1L	172473226	172473625
chr1L	173023473	173027311
chr1L	173505566	173506314
chr1L	173618020	173618994
chr1L	173642450	173643150
chr1L	173682366	173683781
chr1L	173725748	173727327
chr1L	173796763	173798293
chr1L	173824809	173825664
chr1L	173868426	173869167
chr1L	173885838	173887788
chr1L	174194883	174195809
chr1L	174197668	174199963
chr1L	174418406	174419206
chr1L	174450245	174451651
chr1L	174683288	174684519
chr1L	174689663	174691106
chr1L	174698773	174700239
chr1L	174730732	174731485
chr1L	174803382	174804306
chr1L	174821419	174822893
chr1L	174846379	174847065
chr1L	175069702	175071513
chr1L	175145448	175147820
chr1L	175260435	175261798
chr1L	175304040	175305160
chr1L	175358792	175359347
chr1L	175454170	175455552
chr1L	175662918	175664240
chr1L	175753403	175756025
chr1L	175841860	175842830
chr1L	176101030	176102090
chr1L	176132016	176133945
chr1L	176659528	176661296
chr1L	177394125	177394513
chr1L	177476418	177477503
chr1L	177560338	177561946
chr1L	177678335	177679361
chr1L	177768084	177769428
chr1L	178083657	178085788
chr1L	178346636	178348169
chr1L	178348862	178349041
chr1L	178458419	178459769
chr1L	178728338	178729681
chr1L	178966517	178967356
chr1L	179031140	179033151
chr1L	179099692	179100764
chr1L	179172195	179172731
chr1L	179334804	179337696
chr1L	179431753	179432630
chr1L	179464925	179465565
chr1L	179477837	179478748
chr1L	179514532	179515456
chr1L	179622548	179623931
chr1L	180058345	180059443
chr1L	180269376	180270801
chr1L	180577319	180578096
chr1L	180579856	180580184
chr1L	180584400	180584938
chr1L	180586644	180587341
chr1L	180602997	180606299
chr1L	181201080	181204374
chr1L	181400724	181401478
chr1L	181486013	181487697
chr1L	181519725	181521468
chr1L	181534734	181536538
chr1L	181959056	181959813
chr1L	182139736	182140133
chr1L	182328305	182329267
chr1L	182504603	182505798
chr1L	182556076	182556347
chr1L	182574884	182576535
chr1L	182727340	182730261
chr1L	183853934	183857316
chr1L	184108778	184110129
chr1L	184449208	184451098
chr1L	184536871	184538099
chr1L	184564487	184565418
chr1L	184673592	184674668
chr1L	184808303	184809933
chr1L	184838596	184839537
chr1L	185025060	185025905
chr1L	185153425	185154910
chr1L	185180817	185181502
chr1L	185259404	185260202
chr1L	185320076	185320748
chr1L	185356660	185357529
chr1L	185379955	185381977
chr1L	185408023	185409228
chr1L	185416443	185417311
chr1L	185439464	185442970
chr1L	185645907	185646975
chr1L	185649767	185650920
chr1L	185771196	185771451
chr1L	185890307	185892733
chr1L	185992198	185994006
chr1L	186062371	186064846
chr1L	186118479	186120098
chr1L	186209843	186210934
chr1L	186405995	186406233
chr1L	186460079	186461518
chr1L	186476213	186478338
chr1L	186479253	186479699
chr1L	186507454	186509551
chr1L	186553906	186554609
chr1L	186587733	186588464
chr1L	187234745	187235027
chr1L	187244994	187246428
chr1L	187247138	187248486
chr1L	187289649	187290580
chr1L	187352033	187352697
chr1L	187407084	187407639
chr1L	187510884	187511982
chr1L	187641556	187642699
chr1L	187645929	187646298
chr1L	187787220	187788504
chr1L	188012889	188014699
chr1L	188194804	188196982
chr1L	188251421	188253439
chr1L	188363802	188366277
chr1L	188396033	188396738
chr1L	188418011	188418948
chr1L	188432533	188432779
chr1L	188553262	188554116
chr1L	188674979	188675644
chr1L	188683874	188684625
chr1L	188696078	188696518
chr1L	188748571	188749250
chr1L	189044277	189045019
chr1L	189048810	189049611
chr1L	189172735	189173883
chr1L	189308480	189309035
chr1L	189343372	189344199
chr1L	189388659	189389684
chr1L	189424919	189426887
chr1L	189563238	189564592
chr1L	189706764	189707891
chr1L	189806763	189809072
chr1L	189830494	189832356
chr1L	189854206	189856537
chr1L	189948164	189948859
chr1L	190081665	190081954
chr1L	190192151	190194990
chr1L	190218714	190218959
chr1L	190229654	190232570
chr1L	190762102	190762818
chr1L	190998442	190999251
chr1L	191185816	191188499
chr1L	191316653	191317915
chr1L	191318861	191321415
chr1L	191327790	191329312
chr1L	191473260	191474277
chr1L	191541902	191543299
chr1L	191589386	191591169
chr1L	191671780	191673032
chr1L	192040151	192041269
chr1L	192169954	192170743
chr1L	192339442	192340690
chr1L	192532237	192532756
chr1L	192766929	192768898
chr1L	192831333	192833340
chr1L	193120029	193124884
chr1L	193282430	193283762
chr1L	193352645	193353683
chr1L	193410991	193415057
chr1L	193435456	193435874
chr1L	193444268	193446587
chr1L	193778135	193778936
chr1L	194331889	194332152
chr1L	194341987	194342363
chr1L	194397412	194398251
chr1L	194426857	194430162
chr1L	194791417	194792874
chr1L	194805216	194807106
chr1L	194848731	194850135
chr1L	194913352	194915489
chr1L	195207316	195210079
chr1L	195340685	195341543
chr1L	195380802	195381461
chr1L	195391268	195392178
chr1L	195487685	195489097
chr1L	195636180	195637243
chr1L	195641393	195643420
chr1L	195693222	195693381
chr1L	195694690	195696927
chr1L	195704560	195705159
chr1L	195715915	195716989
chr1L	195786119	195786735
chr1L	195797147	195798177
chr1L	195813903	195815572
chr1L	195960320	195962329
chr1L	196098542	196102848
chr1L	196151426	196152396
chr1L	196538663	196539819
chr1L	196571118	196574257
chr1L	196882548	196882819
chr1L	197558080	197558742
chr1L	197560215	197561760
chr1L	197565150	197565576
chr1L	197839625	197840224
chr1L	197843960	197844681
chr1L	198126889	198127516
chr1L	198563619	198565414
chr1L	198576874	198577202
chr1L	198703034	198704596
chr1L	199077547	199078420
chr1L	199079335	199080566
chr1L	199091078	199092077
chr1L	199148986	199149760
chr1L	199169356	199170252
chr1L	199172078	199173123
chr1L	199262323	199263973
chr1L	199691201	199691947
chr1L	199811150	199811885
chr1L	199827978	199828962
chr1L	199994256	199994946
chr1L	200162244	200164146
chr1L	200180384	200183487
chr1L	200221513	200222565
chr1L	200453863	200455586
chr1L	200896498	200897244
chr1L	201002352	201002602
chr1L	201165393	201166891
chr1L	201192955	201193502
chr1L	201294273	201294453
chr1L	201352206	201352507
chr1L	201398939	201401444
chr1L	201549459	201553172
chr1L	201968997	201970978
chr1L	202029277	202030368
chr1L	202225218	202229060
chr1L	202313399	202314238
chr1L	202318790	202319989
chr1L	202321571	202322433
chr1L	202380606	202382868
chr1L	202424273	202426523
chr1L	202449474	202450641
chr1L	202641445	202642257
chr1L	202823198	202824314
chr1L	203304006	203304844
chr1L	203419432	203420613
chr1L	203438119	203438982
chr1L	203441591	203442228
chr1L	203475341	203475883
chr1L	203585502	203588284
chr1L	203716373	203716813
chr1L	203826565	203827183
chr1L	204019635	204020506
chr1L	204084917	204085197
chr1L	204090362	204091107
chr1L	204537469	204540021
chr1L	204761796	204762080
chr1L	204857715	204857998
chr1L	204928807	204930191
chr1L	204938827	204940284
chr1L	205014359	205016162
chr1L	205086773	205089245
chr1L	205106191	205107313
chr1L	205338175	205340530
chr1L	205470198	205471020
chr1L	205730786	205731698
chr1L	205866659	205867528
chr1L	206044732	206045545
chr1L	206387782	206389950
chr1L	206473326	206474174
chr1L	206542186	206543169
chr1L	206576175	206577306
chr1L	206691858	206693637
chr1L	206759464	206760379
chr1L	207144320	207145575
chr1L	207482260	207483605
chr1L	207678771	207679662
chr1L	208139121	208140088
chr1L	208156606	208157405
chr1L	208221240	208221638
chr1L	209323537	209326254
chr1L	209439027	209440059
chr1L	209468443	209469463
chr1L	209546047	209547175
chr1L	209603021	209604453
chr1L	209619177	209621552
chr1L	209652189	209653360
chr1L	209788718	209790133
chr1L	209958137	209958998
chr1L	209961770	209964168
chr1L	209989332	209990361
chr1L	209996682	209997712
chr1L	210197123	210203013
chr1L	210204361	210204838
chr1L	210224502	210225441
chr1L	210549238	210549429
chr1L	210550734	210551906
chr1L	210557603	210558639
chr1L	210569143	210572820
chr1L	210710211	210711874
chr1L	210715796	210716098
chr1L	211149566	211150758
chr1L	211157958	211158593
chr1L	211215142	211216318
chr1L	211221272	211222221
chr1L	211269388	211269901
chr1L	211342560	211343847
chr1L	211526834	211528635
chr1L	211637388	211639013
chr1L	211658501	211659570
chr1L	211661074	211663058
chr1L	211721944	211722920
chr1L	212392578	212393818
chr1L	213093143	213093961
chr1L	214044184	214044530
chr1L	214578997	214580328
chr1L	214893372	214893710
chr1L	214895593	214896624
chr1L	214904480	214905380
chr1L	215346945	215347147
chr1L	215403532	215404440
chr1L	215527042	215528329
chr1L	215573159	215574568
chr1L	215614666	215616248
chr1L	215656027	215656719
chr1L	216035004	216035640
chr1L	216065396	216066175
chr1L	216155835	216155994
chr1L	216254932	216255195
chr1L	216546646	216547617
chr1L	216890062	216891956
chr1L	216941390	216944269
chr1L	216990471	216990950
chr1L	217026577	217028909
chr1L	217049414	217050789
chr1L	217361727	217362091
chr1L	217473423	217473920
chr1L	217477529	217478345
chr1L	217565046	217566777
chr1L	217581866	217582741
chr1L	218012839	218013460
chr1L	218016902	218017608
chr1L	218322188	218323502
chr1L	218419118	218419948
chr1L	218829822	218830161
chr1L	218831801	218832482
chr1L	218960065	218961510
chr1L	218973500	218975345
chr1L	218997020	218997588
chr1L	219095560	219096311
chr1L	219175272	219176860
chr1L	219219238	219220708
chr1L	219320396	219321484
chr1L	219363516	219363681
chr1L	219449710	219450104
chr1L	219652123	219652681
chr1L	219764874	219765748
chr1S	112	958
chr1S	2770	3356
chr1S	6622	7964
chr1S	118727	119836
chr1S	139789	142689
chr1S	284848	290669
chr1S	327703	328855
chr1S	331222	333471
chr1S	431248	432476
chr1S	480055	482063
chr1S	483359	484252
chr1S	505256	507243
chr1S	1118324	1118732
chr1S	1124441	1124742
chr1S	1125543	1126213
chr1S	2550467	2550566
chr1S	2555363	2556149
chr1S	2557779	2558477
chr1S	2636103	2637020
chr1S	2711127	2713383
chr1S	2714479	2714674
chr1S	2798929	2799555
chr1S	2818275	2818665
chr1S	2914290	2917327
chr1S	2969939	2973418
chr1S	3038896	3039276
chr1S	3084472	3085773
chr1S	3106839	3108811
chr1S	3126642	3127558
chr1S	3367610	3368563
chr1S	3436536	3437514
chr1S	3488557	3490311
chr1S	3572015	3574572
chr1S	3593531	3594301
chr1S	3635685	3638434
chr1S	4236963	4237817
chr1S	4392468	4393727
chr1S	4547363	4548670
chr1S	4667786	4671335
chr1S	4720416	4721773
chr1S	4984456	4985774
chr1S	5179243	5180026
chr1S	5208071	5208958
chr1S	5210938	5211506
chr1S	5517036	5517725
chr1S	5760105	5760413
chr1S	6258023	6259277
chr1S	6288529	6289282
chr1S	6337313	6338276
chr1S	6526738	6529348
chr1S	6579943	6581068
chr1S	6617156	6618085
chr1S	6619703	6620801
chr1S	6722231	6723093
chr1S	7473873	7474650
chr1S	7897040	7897070
chr1S	8647844	8648306
chr1S	8926749	8927025
chr1S	8951941	8952830
chr1S	8961233	8961460
chr1S	8980756	8982314
chr1S	9131793	9134633
chr1S	9398939	9400569
chr1S	9529419	9530947
chr1S	9532498	9533230
chr1S	9559220	9560334
chr1S	9623800	9627248
chr1S	9712758	9713692
chr1S	9775762	9777270
chr1S	9779428	9780001
chr1S	9780775	9781432
chr1S	10023572	10026066
chr1S	10526122	10526298
chr1S	10828942	10830092
chr1S	11430218	11430922
chr1S	11546499	11546789
chr1S	11572955	11575171
chr1S	11592317	11593081
chr1S	11846059	11846218
chr1S	12020660	12022239
chr1S	12254781	12255760
chr1S	12271270	12271915
chr1S	12274902	12277269
chr1S	12409079	12410157
chr1S	12518056	12518988
chr1S	12699902	12701573
chr1S	12882874	12883910
chr1S	12923610	12924499
chr1S	12925468	12925712
chr1S	12958723	12960653
chr1S	13076387	13078808
chr1S	13180414	13180944
chr1S	13258901	13259083
chr1S	13254610	13258254
chr1S	13378765	13379862
chr1S	13641842	13643106
chr1S	13776438	13777637
chr1S	14019732	14020532
chr1S	14400635	14401157
chr1S	14402767	14403601
chr1S	14406790	14407069
chr1S	14415579	14416008
chr1S	14656507	14657591
chr1S	14952376	14953303
chr1S	14971122	14972333
chr1S	15124024	15125533
chr1S	15126726	15126933
chr1S	15860776	15862097
chr1S	15946936	15947104
chr1S	15947832	15949748
chr1S	16004454	16004669
chr1S	16006440	16006613
chr1S	16007839	16010108
chr1S	16139714	16140554
chr1S	16247874	16249046
chr1S	16368861	16369617
chr1S	16377685	16378157
chr1S	16673241	16673457
chr1S	16678077	16679110
chr1S	16680463	16680747
chr1S	16681587	16684614
chr1S	16688838	16689063
chr1S	16691105	16692530
chr1S	16835753	16835950
chr1S	16891579	16893401
chr1S	17049811	17052380
chr1S	17087129	17088186
chr1S	17219079	17219941
chr1S	17357885	17358507
chr1S	17395809	17397077
chr1S	17429461	17430418
chr1S	17496937	17497829
chr1S	17539962	17540729
chr1S	18196795	18197972
chr1S	18343167	18343443
chr1S	18409530	18412481
chr1S	18413220	18413971
chr1S	18610076	18611265
chr1S	18642858	18643641
chr1S	18766195	18767235
chr1S	19223221	19224065
chr1S	19305444	19306891
chr1S	19623575	19625279
chr1S	20167304	20168295
chr1S	20169311	20170876
chr1S	20534914	20535641
chr1S	21400423	21401367
chr1S	21454845	21456717
chr1S	21542497	21543383
chr1S	21605526	21606108
chr1S	21671159	21672221
chr1S	21700123	21701359
[truncated: 20,191 more rows]

## Sheet: p300_peaks
chr1L	833092	833272
chr1L	2103760	2103908
chr1L	3005767	3006029
chr1L	3081192	3081478
chr1L	3087924	3088092
chr1L	3091299	3091479
chr1L	4376563	4376776
chr1L	4660917	4661288
chr1L	4662525	4662822
chr1L	4713195	4713338
chr1L	4793846	4794120
chr1L	5159892	5160105
chr1L	5162967	5163236
chr1L	5242446	5242675
chr1L	5303290	5303525
chr1L	5320162	5320537
chr1L	5373617	5373783
chr1L	5381716	5382089
chr1L	5449722	5450005
chr1L	6414482	6414840
chr1L	6433258	6433578
chr1L	6437773	6438066
chr1L	6451544	6452402
chr1L	6452699	6452885
chr1L	6454474	6454716
chr1L	6456736	6457062
chr1L	6459755	6459970
chr1L	6463119	6463490
chr1L	6466106	6466394
chr1L	6468938	6469081
chr1L	6469237	6469758
chr1L	6471829	6472438
chr1L	6475098	6475353
chr1L	6476229	6476383
chr1L	6481168	6481363
chr1L	6492760	6493096
chr1L	6499553	6500033
chr1L	6573730	6573952
chr1L	6951131	6951348
chr1L	7133058	7133544
chr1L	7136021	7136679
chr1L	7140189	7140350
chr1L	7148137	7148304
chr1L	7154507	7154676
chr1L	7155158	7155321
chr1L	7164521	7164694
chr1L	7175744	7175955
chr1L	7243007	7243297
chr1L	7376923	7377165
chr1L	7377981	7378366
chr1L	7466083	7466506
chr1L	7484954	7485311
chr1L	7487857	7488001
chr1L	7488470	7488560
chr1L	7586617	7587004
chr1L	7588732	7589104
chr1L	7592778	7593508
chr1L	7595656	7595876
chr1L	7596152	7596538
chr1L	7600493	7601032
chr1L	7606245	7606592
chr1L	7620059	7620486
chr1L	7623471	7623849
chr1L	7632018	7632319
chr1L	7635459	7635936
chr1L	7637691	7638166
chr1L	7640171	7640744
chr1L	7658596	7658761
chr1L	7658819	7658985
chr1L	7677902	7678139
chr1L	7686641	7686870
chr1L	7731032	7731337
chr1L	7779450	7779911
chr1L	7785289	7785608
chr1L	7806284	7806467
chr1L	9233706	9233879
chr1L	9303555	9303774
chr1L	9329168	9329351
chr1L	9377114	9377275
chr1L	9391284	9391447
chr1L	9458856	9459080
chr1L	9460804	9461329
chr1L	9464981	9465591
chr1L	9473826	9473976
chr1L	9475869	9476570
chr1L	9477705	9478278
chr1L	9489410	9489681
chr1L	10013892	10014129
chr1L	10014175	10014360
chr1L	10014404	10014559
chr1L	10024841	10025078
chr1L	10056725	10056988
chr1L	10106194	10106439
chr1L	10179028	10179106
chr1L	10197813	10197952
chr1L	10270509	10270652
chr1L	10309115	10309570
chr1L	10478719	10478900
chr1L	10503466	10503722
chr1L	10507491	10507678
chr1L	10590654	10590865
chr1L	10605556	10605869
chr1L	10606730	10606817
chr1L	10697608	10697793
chr1L	11075924	11076204
chr1L	11095567	11095770
chr1L	11115948	11116137
chr1L	11167803	11167953
chr1L	11168120	11168356
chr1L	11170136	11170397
chr1L	11170999	11171212
chr1L	11402390	11402675
chr1L	11429721	11429871
chr1L	11444644	11444820
chr1L	11541119	11541262
chr1L	11570757	11570909
chr1L	11989856	11990013
chr1L	12102728	12103038
chr1L	12299347	12299769
chr1L	12300885	12301189
chr1L	12302431	12302628
chr1L	12396049	12396171
chr1L	12400746	12400923
chr1L	12761796	12762013
chr1L	12795939	12796136
chr1L	12797376	12797648
chr1L	12797842	12797906
chr1L	12797965	12798293
chr1L	12799121	12799403
chr1L	12804743	12804886
chr1L	12836089	12836444
chr1L	12879498	12879814
chr1L	12943439	12943602
chr1L	13090430	13090687
chr1L	13106364	13106644
chr1L	13112903	13113056
chr1L	13123178	13123350
chr1L	13266835	13266980
chr1L	13821643	13821868
chr1L	14030319	14030663
chr1L	14387460	14387613
chr1L	14650852	14651068
chr1L	14684304	14684556
chr1L	14931720	14931905
chr1L	14942415	14942576
chr1L	14961432	14961714
chr1L	14976100	14976325
chr1L	14982700	14983075
chr1L	14994987	14995244
chr1L	15008991	15009582
chr1L	15323093	15323310
chr1L	15685362	15685525
chr1L	16582191	16582392
chr1L	16680747	16680944
chr1L	16760748	16760885
chr1L	17198196	17198389
chr1L	17365360	17365595
chr1L	17391774	17392015
chr1L	17395764	17396053
chr1L	17455965	17456244
chr1L	17456734	17456944
chr1L	17460036	17460269
chr1L	17480600	17480963
chr1L	17655579	17655771
chr1L	18047765	18047971
chr1L	18328933	18329510
chr1L	18332725	18333267
chr1L	18334429	18335090
chr1L	18339748	18340214
chr1L	18342312	18342842
chr1L	18342922	18343240
chr1L	18345245	18345700
chr1L	18372604	18372967
chr1L	18373031	18373327
chr1L	18378005	18378287
chr1L	18380159	18380455
chr1L	18381571	18381916
chr1L	18421896	18422041
chr1L	18452901	18453524
chr1L	18522270	18522766
chr1L	18524616	18525355
chr1L	18525510	18525676
chr1L	18643568	18643666
chr1L	18699643	18699786
chr1L	18700443	18700632
chr1L	18863917	18864139
chr1L	19009471	19009660
chr1L	19011841	19012063
chr1L	19270746	19270927
chr1L	19275053	19275217
chr1L	19457038	19457191
chr1L	19461995	19462186
chr1L	19816494	19816916
chr1L	19863545	19863838
chr1L	20233829	20234026
chr1L	20303971	20304433
chr1L	20314558	20314775
chr1L	20347297	20347509
chr1L	20372098	20372510
chr1L	20373837	20374023
chr1L	20404002	20404262
chr1L	20410119	20410373
chr1L	20703115	20703527
chr1L	21916880	21917234
chr1L	22205957	22206129
chr1L	22265956	22266116
chr1L	22266245	22266374
chr1L	22285651	22286447
chr1L	22299881	22300163
chr1L	22313928	22314175
chr1L	22328083	22328309
chr1L	22340308	22340471
chr1L	22351211	22351426
chr1L	22355423	22355773
chr1L	22366588	22366746
chr1L	22516662	22516852
chr1L	22713616	22713805
chr1L	23701409	23701554
chr1L	24238342	24238485
chr1L	24270215	24270498
chr1L	24571998	24572141
chr1L	24696776	24697305
chr1L	24748157	24748585
chr1L	24973270	24973461
chr1L	25940601	25940885
chr1L	25950919	25951173
chr1L	25952424	25952540
chr1L	25964529	25964751
chr1L	25983620	25983831
chr1L	25989686	25990088
chr1L	26446739	26446862
chr1L	26989115	26989210
chr1L	27399898	27400180
chr1L	27726011	27726160
chr1L	27819987	27820176
chr1L	27866948	27867111
chr1L	27869664	27869857
chr1L	27881930	27882032
chr1L	27986800	27986943
chr1L	28103233	28103389
chr1L	28120057	28120323
chr1L	28148967	28149107
chr1L	28153723	28153897
chr1L	28348699	28348992
chr1L	28499285	28499434
chr1L	28499955	28500337
chr1L	28504274	28504515
chr1L	28553721	28553942
chr1L	28554003	28554103
chr1L	28554280	28554285
chr1L	28559140	28559326
chr1L	28567528	28567618
chr1L	28604059	28604342
chr1L	28608169	28608454
chr1L	28709671	28709812
chr1L	28775603	28775747
chr1L	28780294	28780522
chr1L	28781628	28781807
chr1L	28787922	28788043
chr1L	28799390	28799533
chr1L	28806319	28806617
chr1L	28810215	28810385
chr1L	28882109	28882324
chr1L	29031670	29031881
chr1L	29387200	29387387
chr1L	29418613	29418908
chr1L	29586573	29586828
chr1L	29766944	29767144
chr1L	30805589	30805929
chr1L	30815908	30816123
chr1L	30897904	30898066
chr1L	30955303	30955484
chr1L	31172725	31172909
chr1L	31270713	31270761
chr1L	31270864	31271007
chr1L	31274446	31274707
chr1L	31276400	31276809
chr1L	31277211	31277381
chr1L	31286386	31286545
chr1L	31352602	31352745
chr1L	31360546	31360692
chr1L	31467717	31467951
chr1L	31471293	31471469
chr1L	31526760	31526944
chr1L	31552208	31552454
chr1L	31867810	31868123
chr1L	31869722	31870211
chr1L	31870596	31870825
chr1L	31874149	31874420
chr1L	32291107	32291650
chr1L	32305206	32305405
chr1L	32306777	32307030
chr1L	32351472	32351790
chr1L	32394886	32395047
chr1L	32398327	32398571
chr1L	32439197	32439728
chr1L	32503509	32503717
chr1L	32506736	32506895
chr1L	32514583	32514950
chr1L	32515166	32515518
chr1L	32527038	32527139
chr1L	32682191	32682506
chr1L	32691227	32691361
chr1L	32694707	32694793
chr1L	32715725	32716214
chr1L	32788366	32788632
chr1L	32903780	32903942
chr1L	33346946	33347093
chr1L	33468135	33468475
chr1L	33626590	33626846
chr1L	33633882	33634079
chr1L	33640467	33640755
chr1L	33642500	33642715
chr1L	33644407	33644605
chr1L	33646482	33647011
chr1L	33683345	33683568
chr1L	34664961	34665048
chr1L	34738752	34738912
chr1L	34753783	34754112
chr1L	34765623	34765807
chr1L	34765976	34766625
chr1L	34790934	34791114
chr1L	34794379	34794562
chr1L	35073566	35073881
chr1L	35250723	35250920
chr1L	35254338	35254666
chr1L	35311980	35312173
chr1L	35407254	35407590
chr1L	36317217	36317400
chr1L	36476341	36476687
chr1L	36485274	36485673
chr1L	36539001	36539144
chr1L	37275167	37275335
chr1L	37449603	37449765
chr1L	37452104	37452535
chr1L	37465025	37465286
chr1L	37557861	37558059
chr1L	37624991	37625328
chr1L	37647592	37647882
chr1L	37673415	37673511
chr1L	37693673	37693830
chr1L	37887922	37888080
chr1L	37888676	37888971
chr1L	37900097	37900372
chr1L	37901027	37901213
chr1L	37903283	37903500
chr1L	38135382	38135607
chr1L	38170293	38170465
chr1L	38177046	38177277
chr1L	38177511	38177554
chr1L	38207094	38207247
chr1L	38211046	38211329
chr1L	38215090	38215342
chr1L	38270570	38270855
chr1L	38410334	38410585
chr1L	39129564	39129729
chr1L	39131494	39131651
chr1L	39191744	39192135
chr1L	40077427	40077589
chr1L	40077657	40077802
chr1L	40077870	40077883
chr1L	40313769	40313949
chr1L	40548864	40549016
chr1L	40550695	40550858
chr1L	40554097	40554278
chr1L	40558835	40559065
chr1L	40563079	40563254
chr1L	41693699	41694023
chr1L	41694631	41695252
chr1L	41730639	41730802
chr1L	42328158	42328343
chr1L	42339254	42339448
chr1L	42347685	42347858
chr1L	42373215	42373345
chr1L	42380379	42381362
chr1L	42384608	42384781
chr1L	42392752	42392977
chr1L	42399943	42400238
chr1L	42402780	42403128
chr1L	42406137	42406420
chr1L	42413327	42413536
chr1L	42439716	42440148
chr1L	42443525	42443772
chr1L	42448757	42448834
chr1L	43292561	43292781
chr1L	43672744	43672901
chr1L	43673426	43673642
chr1L	43717549	43717900
chr1L	43718135	43718315
chr1L	43725093	43725441
chr1L	43730605	43730761
chr1L	43736594	43736802
chr1L	43755550	43755806
chr1L	43756135	43756385
chr1L	43763031	43763188
chr1L	43764291	43764561
chr1L	43835874	43836024
chr1L	43838743	43839043
chr1L	44003357	44003563
chr1L	45552312	45552475
chr1L	45555091	45555344
chr1L	45591079	45591225
chr1L	45627322	45627534
chr1L	45629219	45629432
chr1L	45632021	45632313
chr1L	45638346	45638608
chr1L	45640741	45640919
chr1L	45739792	45740073
chr1L	45770319	45770471
chr1L	45784329	45784561
chr1L	45786210	45786502
chr1L	45839844	45840127
chr1L	45877101	45877380
chr1L	46151950	46152266
chr1L	46157256	46157623
chr1L	46170504	46170647
chr1L	46170713	46170994
chr1L	46267056	46267253
chr1L	46389610	46389858
chr1L	46429882	46430088
chr1L	46997693	46997859
chr1L	47098543	47098767
chr1L	47413943	47414271
chr1L	47428740	47429007
chr1L	47438336	47438654
chr1L	47509896	47510142
chr1L	47875169	47875321
chr1L	47983322	47983605
chr1L	47988683	47989015
chr1L	47989181	47989543
chr1L	48134488	48134764
chr1L	48135851	48136062
chr1L	48139160	48139438
chr1L	48168430	48168943
chr1L	48341157	48341504
chr1L	48342079	48342336
chr1L	48345406	48345709
chr1L	48348859	48349259
chr1L	48351741	48351968
chr1L	48357684	48357851
chr1L	48362188	48362384
chr1L	48364437	48364652
chr1L	48435043	48435234
chr1L	48435781	48435911
chr1L	48472510	48472667
chr1L	48481332	48481577
chr1L	48546441	48546573
chr1L	48644693	48645037
chr1L	48645711	48645982
chr1L	48650192	48650415
chr1L	49288987	49289142
chr1L	49313371	49313477
chr1L	49320390	49320560
chr1L	49324891	49325471
chr1L	49326341	49326600
chr1L	49331347	49331531
chr1L	49375075	49375275
chr1L	49381831	49382050
chr1L	49687369	49687530
chr1L	49710084	49710227
chr1L	50209893	50210031
chr1L	50526833	50527186
chr1L	50841976	50842140
chr1L	51156213	51156547
chr1L	51156848	51157076
chr1L	51162956	51163233
chr1L	51193306	51193516
chr1L	51327808	51327955
chr1L	51702754	51703126
chr1L	51707023	51707339
chr1L	52004948	52005111
chr1L	52824889	52825186
chr1L	53666487	53666771
chr1L	53668171	53668314
chr1L	53670292	53670640
chr1L	53767602	53767810
chr1L	53880188	53880479
chr1L	53965562	53965785
chr1L	54004449	54004745
chr1L	54005068	54005275
chr1L	54007979	54008143
chr1L	54087268	54087567
chr1L	54143247	54143545
chr1L	54149820	54149974
chr1L	54153560	54153729
chr1L	54235349	54235569
chr1L	54871575	54871828
chr1L	54962180	54962322
chr1L	54970208	54970351
chr1L	55116619	55116810
chr1L	55141661	55142282
chr1L	55143364	55143908
chr1L	55144641	55144861
chr1L	55148916	55149172
chr1L	55155135	55155463
chr1L	55170455	55170785
chr1L	56154084	56154280
chr1L	56155468	56155639
chr1L	56162990	56163276
chr1L	57137007	57137260
chr1L	57363117	57363295
chr1L	57394799	57394948
chr1L	58297199	58297353
chr1L	58348952	58349116
chr1L	58461908	58462051
chr1L	58789388	58789609
chr1L	58810580	58811005
chr1L	58812419	58812672
chr1L	58825404	58825670
chr1L	58833602	58833930
chr1L	58840697	58840990
chr1L	58841675	58841972
chr1L	58842556	58843186
chr1L	58843259	58843475
chr1L	58853934	58854179
chr1L	58884295	58884548
chr1L	58945902	58946186
chr1L	58950016	58950217
chr1L	58957140	58957405
chr1L	58968424	58968862
chr1L	58974402	58974545
chr1L	59018430	59018884
chr1L	59665081	59665274
chr1L	59765209	59765381
chr1L	59768783	59769159
chr1L	59774281	59774506
chr1L	59864793	59865230
chr1L	59885685	59885865
chr1L	59901668	59901861
chr1L	59993218	59993382
chr1L	59999567	60000171
chr1L	60001685	60001875
chr1L	60011553	60011714
chr1L	60024011	60024488
chr1L	60572985	60573136
chr1L	60622047	60622341
chr1L	60672728	60672897
chr1L	60923476	60923639
chr1L	60941098	60941386
chr1L	60941710	60941922
chr1L	61030046	61030171
chr1L	61236329	61236508
chr1L	61312672	61313167
chr1L	61315663	61315836
chr1L	61316451	61316653
chr1L	61318321	61318576
chr1L	61680614	61680838
chr1L	61726483	61727016
chr1L	61799594	61799758
chr1L	61842491	61842645
chr1L	61847482	61847729
chr1L	61883532	61883909
chr1L	61884198	61884479
chr1L	61899583	61899869
chr1L	61908689	61909211
chr1L	61915453	61915671
chr1L	61971671	61971857
chr1L	61976664	61976780
chr1L	61976856	61977123
chr1L	61988997	61989140
chr1L	61992808	61993085
chr1L	62000086	62000269
chr1L	62000420	62000614
chr1L	62195844	62196024
chr1L	62483545	62483837
chr1L	62507679	62507824
chr1L	62583221	62583363
chr1L	62635043	62635248
chr1L	63570129	63570325
chr1L	64037516	64037661
chr1L	64041339	64041545
chr1L	64080294	64080484
chr1L	64146665	64146738
chr1L	64147731	64147987
chr1L	64836059	64836286
chr1L	65668478	65668647
chr1L	66018038	66018316
chr1L	66049077	66049423
chr1L	66049525	66049751
chr1L	66050765	66050924
chr1L	66415183	66415394
chr1L	67085805	67085941
chr1L	67199012	67199214
chr1L	67327401	67327544
chr1L	67379456	67379736
chr1L	67797565	67797822
chr1L	67846718	67846823
chr1L	68096944	68097154
chr1L	68099503	68099647
chr1L	68135962	68136105
chr1L	68223888	68224108
chr1L	68564714	68564864
chr1L	68743270	68743413
chr1L	68978876	68979164
chr1L	69614552	69614786
chr1L	69974938	69975168
chr1L	70020301	70020547
chr1L	70035826	70036083
chr1L	70037510	70037947
chr1L	70041689	70041866
chr1L	70198770	70198963
chr1L	70535632	70535775
chr1L	70694647	70694824
chr1L	70723515	70723762
chr1L	70723940	70724144
chr1L	70896974	70897129
chr1L	70980412	70980898
chr1L	71052387	71052563
chr1L	71053835	71054190
chr1L	71070380	71070534
chr1L	71202571	71202838
chr1L	71997352	71997543
chr1L	72016699	72016846
chr1L	72962541	72962693
chr1L	72981837	72982044
chr1L	73300834	73300987
chr1L	73543297	73543408
chr1L	73549647	73549815
chr1L	73834389	73834628
chr1L	73841930	73842105
chr1L	73850958	73851178
chr1L	74006898	74007140
chr1L	74101718	74101869
chr1L	74455351	74455537
chr1L	74524101	74524370
chr1L	74639666	74639836
chr1L	76051878	76052132
chr1L	76116523	76116735
chr1L	76322652	76322965
chr1L	76335378	76335632
chr1L	76422362	76422505
chr1L	76455835	76456109
chr1L	76611368	76611522
chr1L	76740653	76740818
chr1L	76766200	76766416
chr1L	76766506	76766708
chr1L	76816539	76816847
chr1L	76849771	76850026
chr1L	77133711	77133932
chr1L	77536319	77536462
chr1L	77647774	77647949
chr1L	77913825	77914013
chr1L	77940904	77941045
chr1L	78010481	78010596
chr1L	78052140	78052289
chr1L	78056165	78056353
chr1L	78111652	78111901
chr1L	78126170	78126289
chr1L	78133995	78134015
chr1L	78447329	78447500
chr1L	78535160	78535412
chr1L	79413055	79413198
chr1L	79465229	79465353
chr1L	79496780	79496979
chr1L	79565450	79565564
chr1L	79715806	79716026
chr1L	79835415	79835559
chr1L	79859308	79859522
chr1L	79870022	79870167
chr1L	79878317	79878378
chr1L	79914911	79915065
chr1L	80024544	80024788
chr1L	80043565	80043820
chr1L	80071144	80071319
chr1L	80104799	80105249
chr1L	80110491	80110707
chr1L	80166618	80166855
chr1L	81008358	81008521
chr1L	81068183	81068345
chr1L	81341081	81341240
chr1L	81364817	81365011
chr1L	81396225	81396377
chr1L	81403128	81403399
chr1L	81459269	81459483
chr1L	81599218	81599509
chr1L	81635017	81635285
chr1L	81705371	81705591
chr1L	81867399	81867542
chr1L	81885182	81885467
chr1L	81942220	81942578
chr1L	81955633	81955861
chr1L	82165393	82165797
chr1L	82172545	82172954
chr1L	82228515	82228681
chr1L	82258369	82258929
chr1L	82630820	82631141
chr1L	82631507	82631715
chr1L	82704638	82704739
chr1L	83001898	83002136
chr1L	83160807	83160952
chr1L	83744576	83744806
chr1L	84244114	84244289
chr1L	84251353	84251592
chr1L	84628591	84628777
chr1L	84813711	84814021
chr1L	85129537	85129711
chr1L	85188447	85188725
chr1L	85191859	85192147
chr1L	85192759	85193017
chr1L	85195469	85195765
chr1L	85238715	85238908
chr1L	85640603	85640753
chr1L	85817347	85817623
chr1L	85835539	85835689
chr1L	86521960	86522106
chr1L	86621083	86621267
chr1L	87081294	87081438
chr1L	87220015	87220259
chr1L	87220883	87221045
chr1L	87273707	87273850
chr1L	87333652	87333888
chr1L	87416212	87416393
chr1L	87618816	87618912
chr1L	87974318	87974564
chr1L	88545343	88545488
chr1L	88965043	88965158
chr1L	89154850	89155016
chr1L	89266434	89266754
chr1L	89268284	89268638
chr1L	89301981	89302129
chr1L	89421740	89421861
chr1L	89888229	89888417
chr1L	89911317	89911460
chr1L	89976954	89977157
chr1L	89977382	89977582
chr1L	90110563	90110724
chr1L	91656897	91657047
chr1L	91891680	91892058
chr1L	92146453	92146645
chr1L	92234611	92234882
chr1L	92977514	92977850
chr1L	93264909	93265116
chr1L	93580776	93581008
chr1L	93639776	93639989
chr1L	93640923	93641066
chr1L	94005464	94005682
chr1L	94057771	94058010
chr1L	94070338	94070496
chr1L	94074105	94074294
chr1L	94225429	94225638
chr1L	94517099	94517278
chr1L	94517757	94517935
chr1L	94563801	94564074
chr1L	94564340	94564497
chr1L	95085947	95086195
chr1L	95217631	95217794
chr1L	95220234	95220584
chr1L	95221269	95221292
chr1L	95233012	95233421
chr1L	95245204	95245413
chr1L	95250876	95251103
chr1L	95257924	95258153
chr1L	95271920	95272072
chr1L	95288080	95288307
chr1L	95292385	95292601
chr1L	95299077	95299327
chr1L	95340804	95340996
chr1L	95744185	95744458
chr1L	95922239	95922409
chr1L	95948830	95949030
chr1L	96157957	96158107
chr1L	96218840	96219055
chr1L	96430091	96430329
chr1L	96743178	96743317
chr1L	96743367	96743686
chr1L	96772209	96772470
chr1L	96772546	96772789
chr1L	96791068	96791393
chr1L	96795089	96795361
chr1L	96795445	96795649
chr1L	96799104	96800009
chr1L	96817924	96818573
chr1L	96827532	96827759
chr1L	96830853	96831116
chr1L	96831355	96831600
chr1L	96836050	96836277
chr1L	96837351	96837535
chr1L	96844198	96844370
chr1L	96844426	96844514
chr1L	96844810	96845087
chr1L	96892661	96892958
chr1L	96897299	96897569
chr1L	96915529	96915685
chr1L	96981150	96981252
chr1L	96982155	96982385
chr1L	97036549	97036739
chr1L	97039221	97039545
chr1L	97190026	97190266
chr1L	97296270	97296366
chr1L	97354945	97355521
chr1L	97358548	97358726
chr1L	97393524	97393685
chr1L	97400067	97400388
chr1L	97403681	97403935
chr1L	97404366	97404590
chr1L	97413070	97413390
chr1L	97413752	97413960
chr1L	97692886	97693175
chr1L	97961509	97961657
chr1L	97971905	97972160
chr1L	97972423	97972427
chr1L	97972513	97972760
chr1L	98016302	98016500
chr1L	98075913	98076076
chr1L	98076444	98076639
chr1L	98087394	98087544
chr1L	98091735	98091906
chr1L	98096463	98096815
chr1L	98249806	98249980
chr1L	98375615	98375814
chr1L	98446602	98446746
chr1L	98694042	98694341
chr1L	99106525	99106833
chr1L	99107722	99108007
chr1L	99145198	99145448
chr1L	99241130	99241539
chr1L	99246872	99247018
chr1L	99325263	99325448
chr1L	99350869	99351026
chr1L	99351893	99352086
chr1L	99371501	99371644
chr1L	99435948	99436414
chr1L	99471476	99471713
chr1L	99471841	99471868
chr1L	99771590	99772010
chr1L	100015430	100015614
chr1L	100104621	100104856
chr1L	100213110	100213258
chr1L	100228710	100229023
chr1L	100229665	100229970
chr1L	100233264	100233444
chr1L	100286378	100286430
chr1L	100370558	100370712
chr1L	100661147	100661314
chr1L	100664990	100665136
chr1L	100668540	100668861
chr1L	100669818	100669966
chr1L	100670974	100671135
chr1L	100671305	100671361
chr1L	100671799	100672128
chr1L	100672991	100673161
chr1L	100676008	100676151
chr1L	100679477	100679675
chr1L	100777473	100777684
chr1L	100855958	100856186
chr1L	101212634	101212809
chr1L	101261890	101262082
chr1L	101262535	101262763
chr1L	101266884	101267125
chr1L	101365379	101365559
chr1L	101564120	101564559
chr1L	101573188	101573439
chr1L	101588776	101588919
chr1L	101999367	101999630
chr1L	102011062	102011224
chr1L	102014467	102014626
chr1L	102014728	102014906
chr1L	102022324	102022590
chr1L	102063142	102063249
chr1L	102112288	102112568
chr1L	102729072	102729390
chr1L	103054709	103054778
chr1L	103080182	103080405
chr1L	103082132	103082376
chr1L	103083547	103083765
chr1L	103120937	103121075
chr1L	103144972	103145160
chr1L	103510769	103510917
chr1L	103614613	103614775
chr1L	103621323	103621510
chr1L	103627270	103627504
chr1L	103985452	103985595
chr1L	104135875	104136018
chr1L	104184287	104184431
chr1L	104778258	104778547
chr1L	104811214	104811452
chr1L	104828920	104829187
chr1L	105220095	105220385
chr1L	105312715	105312917
chr1L	105337321	105337478
chr1L	105348560	105348754
chr1L	105411063	105411359
chr1L	105584869	105585140
chr1L	105636313	105636764
chr1L	105649123	105649484
chr1L	105732449	105732660
chr1L	105896664	105896946
chr1L	105910229	105910458
chr1L	106023497	106023640
chr1L	106227264	106227873
chr1L	106232816	106233204
chr1L	106236978	106237298
chr1L	106239868	106240263
chr1L	106240336	106240701
chr1L	106426953	106427156
chr1L	106579926	106580084
chr1L	106643286	106643440
chr1L	106893565	106893809
chr1L	106909644	106909820
chr1L	107048554	107048744
chr1L	107510387	107510590
chr1L	107602410	107602568
chr1L	107605170	107605411
chr1L	107623068	107623243
chr1L	107624265	107624467
chr1L	107649789	107650094
chr1L	107738690	107738912
chr1L	108268456	108268614
chr1L	108296087	108296240
chr1L	108542251	108542430
chr1L	108581027	108581276
chr1L	108691492	108691647
chr1L	108693026	108693207
chr1L	108694020	108694410
chr1L	108864580	108864756
chr1L	108891921	108892179
chr1L	108893113	108893405
chr1L	108956566	108956730
chr1L	109028315	109028502
chr1L	109213466	109213860
chr1L	109214417	109214608
chr1L	109228960	109229127
chr1L	109245758	109245910
chr1L	109246443	109246553
chr1L	109250174	109250353
chr1L	109269808	109270006
chr1L	109332013	109332377
chr1L	109470726	109470857
chr1L	109481947	109482090
chr1L	109599131	109599300
chr1L	109614420	109614661
chr1L	109615020	109615225
chr1L	109635417	109635597
chr1L	109638793	109638928
chr1L	109704277	109704465
chr1L	109768611	109768939
chr1L	109811348	109811528
chr1L	109894054	109894373
chr1L	109976584	109977136
chr1L	109992300	109992488
chr1L	110034596	110034930
chr1L	110042427	110042600
chr1L	110045781	110046086
chr1L	110046841	110047053
chr1L	110063463	110063650
chr1L	110092591	110092829
chr1L	110136886	110137038
chr1L	110525143	110525396
chr1L	110598137	110598336
chr1L	110871695	110871774
chr1L	110902418	110902709
chr1L	110975834	110976058
chr1L	110976508	110976808
chr1L	111002013	111002202
chr1L	111257894	111258169
chr1L	111304032	111304417
chr1L	111307775	111307894
chr1L	111308478	111308831
chr1L	111312719	111313123
chr1L	111356129	111356493
chr1L	111357251	111357590
chr1L	111398651	111399010
chr1L	111399171	111399535
chr1L	111419092	111419273
chr1L	111601967	111602183
chr1L	111604750	111604927
chr1L	111606548	111606750
chr1L	111677478	111677647
chr1L	111907908	111908066
chr1L	112103631	112103792
chr1L	112107971	112108267
chr1L	112127292	112127490
chr1L	112383862	112384074
chr1L	112402320	112402473
chr1L	112433173	112433381
chr1L	113287159	113287344
chr1L	113293152	113293277
chr1L	113321954	113322098
chr1L	114363899	114364101
chr1L	114571507	114571711
chr1L	114945748	114945924
chr1L	115262556	115262799
chr1L	115705723	115705892
chr1L	116518780	116518996
chr1L	116962259	116962418
chr1L	117266676	117266831
chr1L	117335351	117335678
chr1L	117379295	117379444
chr1L	117685647	117685921
chr1L	117715066	117715308
chr1L	117752193	117752665
chr1L	117845550	117845897
chr1L	118141890	118142066
chr1L	118161242	118161388
chr1L	118161831	118162076
chr1L	118245581	118245814
chr1L	118319226	118319350
chr1L	118370810	118370958
chr1L	118373840	118374011
chr1L	118728347	118728527
chr1L	118897587	118897743
chr1L	119042430	119042515
chr1L	119299773	119300006
chr1L	119305027	119305360
chr1L	119305462	119305605
chr1L	119305710	119305871
chr1L	119442302	119442479
chr1L	119472445	119472633
chr1L	119843619	119843792
chr1L	119890535	119890871
chr1L	119916632	119917067
chr1L	119970301	119970522
chr1L	120062857	120063183
chr1L	120086735	120087032
chr1L	120098538	120098889
chr1L	120135923	120136245
chr1L	120165985	120166144
chr1L	120166244	120166505
chr1L	120373426	120373726
chr1L	120394944	120395190
chr1L	121346933	121347137
chr1L	121823247	121823366
chr1L	121897556	121897865
chr1L	121907232	121907391
chr1L	122061300	122061451
chr1L	122080976	122081140
chr1L	122094425	122094605
chr1L	122096516	122096681
chr1L	122194082	122194308
chr1L	122281202	122281641
chr1L	122321776	122322017
chr1L	122684670	122684961
chr1L	122692305	122692481
chr1L	122787466	122787665
chr1L	123038830	123039017
chr1L	124158859	124159076
chr1L	124164253	124164492
chr1L	124191105	124191126
chr1L	124850370	124850543
chr1L	124966983	124967221
chr1L	124999381	124999663
chr1L	125217168	125217475
chr1L	125430090	125430247
chr1L	125449383	125449512
chr1L	125452542	125452685
chr1L	125595798	125595948
chr1L	126022364	126022529
chr1L	126530370	126530540
chr1L	126862653	126862800
chr1L	126866570	126866790
chr1L	126880684	126880870
chr1L	126915964	126916121
chr1L	126971883	126972070
chr1L	127112020	127112165
chr1L	127232221	127232375
chr1L	127259640	127259775
chr1L	127272188	127272530
chr1L	127273468	127273610
chr1L	127280832	127280974
chr1L	127322436	127322895
chr1L	127324844	127325199
chr1L	127325921	127326366
chr1L	127354645	127354704
chr1L	127439435	127439607
chr1L	127457106	127457481
chr1L	127458690	127459107
chr1L	127696309	127696489
chr1L	127712874	127712937
chr1L	127742018	127742238
chr1L	127761374	127761513
chr1L	127763061	127763728
chr1L	127774516	127774661
chr1L	127806581	127806875
chr1L	128188081	128188261
chr1L	128579403	128579649
chr1L	128728970	128729162
chr1L	128750861	128751225
chr1L	128810420	128810549
chr1L	128815303	128815482
chr1L	128816713	128816823
chr1L	128945596	128945774
chr1L	128945918	128946085
chr1L	129148961	129149107
chr1L	129900261	129900431
chr1L	130162407	130162681
chr1L	130163987	130164240
chr1L	130168169	130168295
chr1L	130347213	130347356
chr1L	130354283	130354428
chr1L	130710408	130710668
chr1L	130844359	130844540
chr1L	130925895	130926128
chr1L	130946252	130946430
chr1L	130954006	130954184
chr1L	131008863	131009040
chr1L	131024723	131024876
chr1L	131047175	131047343
chr1L	131047409	131047893
chr1L	131080942	131081040
chr1L	131578660	131578840
chr1L	131579867	131580110
chr1L	131582142	131582364
chr1L	132003253	132003433
chr1L	132003949	132004137
chr1L	132023477	132023638
chr1L	132024068	132024340
chr1L	132024528	132024953
chr1L	132025074	132025724
chr1L	132025831	132025948
chr1L	132042301	132042479
chr1L	132046249	132046404
chr1L	132057894	132058049
chr1L	132083270	132083461
chr1L	132111734	132111935
chr1L	132114593	132115293
chr1L	132115428	132115757
chr1L	132286972	132287250
chr1L	132444962	132445143
chr1L	132450923	132451173
chr1L	132526442	132526585
chr1L	132761112	132761290
chr1L	132941313	132941626
chr1L	132961274	132961417
chr1L	132967496	132967798
chr1L	132968689	132968886
chr1L	133031876	133032028
chr1L	133046390	133046637
chr1L	133125147	133125294
chr1L	133229056	133229220
chr1L	133238568	133238690
chr1L	133249383	133249866
chr1L	133257164	133257328
chr1L	133266187	133266740
chr1L	133268976	133269195
chr1L	133269474	133269722
chr1L	133275429	133275572
chr1L	133296340	133296575
chr1L	133326262	133326492
chr1L	133327867	133328013
chr1L	133469048	133469232
chr1L	133471679	133471875
chr1L	133572862	133573130
chr1L	133573455	133573717
chr1L	133595678	133595861
chr1L	133632599	133632833
chr1L	134101793	134102081
chr1L	134254406	134254550
chr1L	134324694	134324870
chr1L	134497181	134497305
chr1L	134551078	134551230
chr1L	134718948	134719216
chr1L	134733881	134734099
chr1L	134838475	134838638
chr1L	134869973	134870153
chr1L	134888947	134889100
chr1L	134890746	134890934
chr1L	134914273	134914769
chr1L	135090022	135090298
chr1L	135443934	135444181
chr1L	135867528	135867909
chr1L	135871277	135871544
chr1L	135984589	135984800
chr1L	135987316	135987529
chr1L	136232003	136232160
chr1L	136234130	136234358
chr1L	136234716	136234935
chr1L	136309965	136310314
chr1L	136326361	136326524
chr1L	136332152	136332455
chr1L	136332848	136333014
chr1L	136333714	136333992
chr1L	136335004	136335404
chr1L	136339285	136339594
chr1L	136341964	136342401
chr1L	136342702	136343027
chr1L	136345214	136345436
chr1L	136407578	136407721
chr1L	136414905	136415261
chr1L	136567024	136567198
chr1L	137026331	137026511
chr1L	137215624	137215887
chr1L	137223574	137223736
chr1L	137232402	137232887
chr1L	137236224	137236502
chr1L	137270278	137270459
chr1L	137271922	137272176
chr1L	137285313	137285485
chr1L	137286425	137286661
chr1L	137291262	137291987
chr1L	137293891	137294170
chr1L	137441985	137442149
chr1L	137442469	137442620
chr1L	137455478	137455657
chr1L	137645594	137645838
chr1L	137661027	137661305
chr1L	137700472	137700712
chr1L	137756846	137757181
chr1L	137909745	137909928
chr1L	137911785	137912048
chr1L	138020491	138020737
chr1L	138023360	138023607
chr1L	138048393	138048713
chr1L	138055185	138055428
chr1L	138088100	138088438
chr1L	138088481	138089105
chr1L	138091676	138091970
chr1L	138095026	138095252
chr1L	138101036	138101185
chr1L	138104112	138104349
chr1L	138105376	138105540
chr1L	138139294	138139630
chr1L	138276806	138277075
chr1L	138441711	138441923
chr1L	138442575	138442825
chr1L	138457580	138458023
chr1L	138488216	138488396
chr1L	138617610	138617776
chr1L	138618029	138618237
chr1L	138811415	138811574
chr1L	138811621	138811851
chr1L	138827636	138827803
chr1L	138852639	138852945
chr1L	138889398	138889567
chr1L	140178750	140178973
chr1L	140992905	140993048
chr1L	141148570	141148721
chr1L	141729696	141730197
chr1L	141824982	141825202
chr1L	141886019	141886277
chr1L	141975713	141975927
chr1L	142030786	142030932
chr1L	142042966	142043427
chr1L	142077969	142078165
chr1L	142439816	142439986
chr1L	142541504	142541858
chr1L	142544007	142544116
chr1L	142548180	142548500
chr1L	142616494	142616576
chr1L	142617353	142617777
chr1L	142620183	142620375
chr1L	142625339	142625486
chr1L	142658482	142658625
chr1L	142692146	142692426
chr1L	142775254	142775540
chr1L	142775877	142776286
chr1L	142776694	142777126
chr1L	142841380	142841576
chr1L	142845381	142845622
chr1L	142850844	142851088
chr1L	142866685	142866828
chr1L	143068893	143069062
chr1L	143071672	143072103
chr1L	143124098	143124403
chr1L	143276506	143276651
chr1L	143355124	143355295
chr1L	143361818	143362042
chr1L	143366429	143366665
chr1L	143455849	143456328
chr1L	143468872	143469088
chr1L	143714619	143714761
chr1L	143976475	143976676
chr1L	144103173	144103357
chr1L	144164766	144165009
chr1L	144173167	144173428
chr1L	144185169	144185431
chr1L	144711093	144711472
chr1L	144772162	144772515
chr1L	144773709	144774100
chr1L	144774994	144775112
chr1L	144779201	144779330
chr1L	144785270	144785846
chr1L	144786274	144786615
chr1L	144787604	144787882
chr1L	144788147	144788388
chr1L	144788969	144789408
chr1L	144980448	144980619
chr1L	145095493	145095788
chr1L	145118509	145118663
chr1L	145120404	145120717
chr1L	145138648	145138861
chr1L	145184565	145184888
chr1L	145201832	145201977
chr1L	145212447	145212731
chr1L	145212933	145213098
chr1L	145213692	145214051
chr1L	145216593	145216787
chr1L	145219099	145219313
chr1L	145232484	145232715
chr1L	145286760	145287025
chr1L	145290086	145290263
chr1L	145293797	145294092
chr1L	145497469	145497582
chr1L	145526149	145526317
chr1L	145601989	145602196
chr1L	145704472	145704615
chr1L	145779573	145779783
chr1L	145854935	145855214
chr1L	145860962	145861097
chr1L	145861768	145862012
chr1L	145954960	145955122
chr1L	146234587	146234737
chr1L	146240073	146240245
chr1L	146262663	146262815
chr1L	146265723	146266009
chr1L	146267417	146267931
chr1L	146272395	146272598
chr1L	146290526	146290765
chr1L	146294161	146294338
chr1L	146442293	146442428
chr1L	146762853	146763051
chr1L	146812704	146812882
chr1L	146813224	146813373
chr1L	146829403	146829815
chr1L	146869068	146869343
chr1L	146929238	146929522
chr1L	146969443	146969605
chr1L	147139507	147139732
chr1L	147149690	147149938
chr1L	147154714	147154939
chr1L	147240015	147240218
chr1L	147956179	147956393
chr1L	147976902	147977420
chr1L	148580106	148580316
chr1L	148770164	148770365
chr1L	149341341	149341519
chr1L	149379921	149380331
chr1L	149380380	149380534
chr1L	149381033	149381686
chr1L	149382361	149382721
chr1L	149392562	149392855
chr1L	149414874	149415017
chr1L	149460538	149460776
chr1L	149521817	149521950
chr1L	149727068	149727201
chr1L	149979628	149979957
chr1L	149992428	149992653
chr1L	150005301	150005591
chr1L	150018900	150019045
chr1L	150020757	150021005
chr1L	151044870	151045014
chr1L	151230134	151230465
chr1L	151279605	151279748
chr1L	151313993	151314155
chr1L	151328851	151328994
chr1L	151336882	151337054
chr1L	151370915	151371148
chr1L	151373618	151373815
chr1L	151378147	151378420
chr1L	151382518	151382822
chr1L	151392883	151393132
chr1L	151394048	151394203
chr1L	151450509	151450714
chr1L	151458629	151458817
chr1L	151569342	151569638
chr1L	151604160	151604406
chr1L	151620191	151620294
chr1L	151660930	151661142
chr1L	151674409	151674646
chr1L	151677335	151677469
chr1L	151678484	151678679
chr1L	151736834	151737002
chr1L	151804734	151804926
chr1L	152211300	152211452
chr1L	152233764	152234054
chr1L	152238351	152238519
chr1L	152420647	152420790
chr1L	152442112	152442480
chr1L	152490515	152490689
chr1L	152603082	152603336
chr1L	152638052	152638357
chr1L	152640695	152640974
chr1L	152651422	152651841
chr1L	152660317	152660926
chr1L	152663182	152663701
chr1L	152665867	152666085
chr1L	152666878	152667148
chr1L	152673520	152673811
chr1L	152919090	152919235
chr1L	153115806	153115984
chr1L	153621101	153621108
chr1L	153621175	153621403
chr1L	153783260	153783400
chr1L	153822174	153822487
chr1L	153827242	153828602
chr1L	153833013	153833299
chr1L	153833538	153833858
chr1L	153849053	153849223
chr1L	153852792	153853077
chr1L	153859939	153860106
chr1L	153861469	153861699
chr1L	153869573	153869862
chr1L	153870530	153871135
chr1L	153871660	153871878
chr1L	153946839	153946930
chr1L	153960491	153960657
chr1L	154014543	154014766
chr1L	154019692	154020124
chr1L	154020900	154021106
chr1L	154021651	154021801
chr1L	154023606	154023866
chr1L	154027191	154027684
chr1L	154027809	154027985
chr1L	154033774	154034001
chr1L	154034777	154035018
chr1L	154036211	154036462
chr1L	154129048	154129267
chr1L	154170091	154170346
chr1L	154243455	154243775
chr1L	154584495	154584768
chr1L	154622181	154622361
chr1L	154647131	154647297
chr1L	154773668	154773923
chr1L	154781405	154781836
chr1L	154784397	154784650
chr1L	155029470	155029676
chr1L	155165554	155165853
chr1L	155173243	155173508
chr1L	155190852	155191009
chr1L	155813808	155813879
chr1L	155890207	155890579
chr1L	155897152	155897300
chr1L	156147772	156147841
chr1L	156147955	156148213
chr1L	156316641	156316823
chr1L	156931388	156931612
chr1L	157245864	157246192
chr1L	157404897	157405040
chr1L	157668534	157668716
chr1L	158091935	158092082
chr1L	158267957	158268271
chr1L	158298238	158298702
chr1L	158326688	158326859
chr1L	158416824	158417012
chr1L	158719137	158719670
chr1L	158721326	158721934
chr1L	158727184	158727333
chr1L	158729599	158729855
chr1L	158730014	158730267
chr1L	158735888	158736173
chr1L	158738603	158739183
chr1L	158742229	158742425
chr1L	158749830	158749991
chr1L	158773191	158773483
chr1L	158774771	158774967
chr1L	158775897	158776095
chr1L	158776590	158776868
chr1L	158780562	158780911
chr1L	158812779	158813230
chr1L	159003003	159003146
chr1L	159451113	159451538
chr1L	159460079	159460223
chr1L	159486905	159487037
chr1L	159876935	159877135
chr1L	159882002	159882178
chr1L	160155861	160156032
chr1L	160253244	160253411
chr1L	160300881	160301118
chr1L	160746291	160746516
chr1L	160750599	160750793
chr1L	160763266	160763577
chr1L	161083281	161083401
chr1L	161099820	161100208
chr1L	161100366	161100781
chr1L	161102685	161102884
chr1L	161254743	161254948
chr1L	161325815	161326154
chr1L	161740927	161741160
chr1L	161777825	161778050
chr1L	161851623	161851833
chr1L	161885990	161886125
chr1L	161922593	161923020
chr1L	161934200	161934498
chr1L	162144744	162144987
chr1L	162149939	162150092
chr1L	162156086	162156297
chr1L	162172670	162172878
chr1L	162309112	162309266
chr1L	162484641	162484798
chr1L	162500514	162500666
chr1L	162514642	162514854
chr1L	162837420	162837597
chr1L	162909074	162909338
chr1L	162933190	162933292
chr1L	162936624	162936811
chr1L	162963362	162963567
chr1L	163026322	163026661
chr1L	163035948	163036115
chr1L	163078243	163078584
chr1L	163079080	163079411
chr1L	163388353	163388593
chr1L	163389207	163389467
chr1L	163391192	163391363
chr1L	163394059	163394366
chr1L	163405117	163405342
chr1L	163542261	163542453
chr1L	163702427	163702632
chr1L	163856923	163857121
chr1L	163868247	163868489
chr1L	163993504	163993696
chr1L	164021241	164021405
chr1L	164021745	164021903
chr1L	164046410	164046665
chr1L	164277638	164277829
chr1L	164337156	164337299
chr1L	164392976	164393133
chr1L	164489705	164489968
chr1L	164618883	164618959
chr1L	165184463	165184606
chr1L	165625019	165625352
chr1L	165709042	165709234
chr1L	165709288	165709706
chr1L	165721440	165721617
chr1L	165941475	165941737
chr1L	166290152	166290515
chr1L	166564826	166564986
chr1L	166590648	166590823
chr1L	166690503	166690669
chr1L	166705349	166705749
chr1L	166720579	166720797
chr1L	166732385	166732639
chr1L	166736986	166737386
chr1L	167175688	167175850
chr1L	167213749	167213909
chr1L	167226355	167226625
chr1L	167293180	167293870
chr1L	167310086	167310237
chr1L	167346056	167346204
chr1L	167372439	167372625
chr1L	167380811	167381177
chr1L	167386860	167387171
chr1L	167395811	167395967
chr1L	167396065	167396261
chr1L	167482642	167482888
chr1L	167497824	167497987
chr1L	167720922	167721189
chr1L	167721473	167721736
chr1L	167727345	167727587
chr1L	167729944	167730306
chr1L	167830338	167830524
chr1L	167881365	167881534
chr1L	168666034	168666399
chr1L	168794047	168794213
chr1L	169031213	169031454
chr1L	169057632	169057926
chr1L	169138317	169138567
chr1L	169478008	169478167
chr1L	169478830	169479168
chr1L	169561088	169561536
chr1L	169703923	169704168
chr1L	170092360	170092594
chr1L	170101619	170101822
chr1L	170104083	170104228
chr1L	170134273	170134536
chr1L	170136811	170137011
chr1L	170143792	170144009
chr1L	170164968	170165178
chr1L	170169968	170170106
chr1L	170171789	170172083
chr1L	170172897	170173095
chr1L	170173466	170173624
chr1L	170179851	170180148
chr1L	170181161	170181415
chr1L	170187341	170187545
chr1L	170190632	170190933
chr1L	170199023	170199263
chr1L	170199356	170199548
chr1L	170210715	170210912
chr1L	170211001	170211238
chr1L	170231469	170231760
chr1L	170642740	170642794
chr1L	170677276	170677465
chr1L	171854821	171854964
chr1L	172269750	172269852
chr1L	172272717	172273216
chr1L	172361554	172361723
chr1L	172909121	172909286
chr1L	172933756	172933958
chr1L	172993822	172994148
chr1L	173008840	173009185
chr1L	173023985	173024174
chr1L	173027921	173028342
chr1L	173048030	173048313
chr1L	173049918	173050224
chr1L	173079288	173079431
chr1L	173080045	173080208
chr1L	173111419	173111605
chr1L	173654267	173654403
chr1L	173825283	173825527
chr1L	173862934	173863078
chr1L	173904285	173904460
chr1L	174167896	174167980
chr1L	174195548	174195726
chr1L	174199074	174199289
chr1L	174393347	174393520
chr1L	174480433	174480602
chr1L	174690366	174690637
chr1L	174698873	174699088
chr1L	175285695	175285992
chr1L	175358782	175359063
chr1L	175448288	175448462
chr1L	175664146	175664459
chr1L	175726822	175726965
chr1L	175764104	175764260
chr1L	175826113	175826234
chr1L	175842228	175842420
chr1L	175923621	175923850
chr1L	176216060	176216203
chr1L	176521919	176522072
chr1L	176659783	176660043
chr1L	177098371	177098647
chr1L	178441160	178441398
chr1L	178466814	178467011
chr1L	179232403	179232612
chr1L	179329412	179329589
chr1L	179864490	179864687
chr1L	180058924	180059115
chr1L	180604837	180604971
chr1L	181051396	181051573
chr1L	181204295	181204494
chr1L	181226793	181226992
chr1L	181287536	181287697
chr1L	182135634	182135758
chr1L	182156836	182157063
chr1L	182196287	182196483
chr1L	182379475	182379739
chr1L	182387115	182387366
chr1L	182575321	182575375
chr1L	182720643	182720967
chr1L	182996971	182997205
chr1L	183694225	183694396
chr1L	183842885	183843344
chr1L	183854294	183854598
chr1L	183869635	183869793
chr1L	184564677	184564920
chr1L	184669350	184669569
chr1L	184673740	184674001
chr1L	184678047	184678245
chr1L	185211352	185211556
chr1L	185408311	185408522
chr1L	185416263	185416516
chr1L	185440130	185440567
chr1L	186210405	186210601
chr1L	186321062	186321297
chr1L	186454802	186455095
chr1L	186460482	186460645
chr1L	186461298	186461441
chr1L	186855120	186855277
chr1L	186909317	186909460
chr1L	187118600	187118758
chr1L	187168889	187169066
chr1L	187183337	187183480
chr1L	187217225	187217373
chr1L	187247779	187248271
chr1L	187251079	187251243
chr1L	187419925	187420224
chr1L	187511399	187511635
chr1L	187519647	187520098
chr1L	187599312	187599690
chr1L	187709067	187709442
chr1L	187918787	187919014
chr1L	188023640	188023775
chr1L	188035200	188035391
chr1L	188070756	188070862
chr1L	188418485	188418669
chr1L	188433375	188433660
chr1L	188794125	188794380
chr1L	188847956	188848191
chr1L	188864070	188864227
chr1L	188998947	188999133
chr1L	189023520	189023660
chr1L	189102448	189102768
chr1L	189148819	189149004
chr1L	189173474	189173578
chr1L	189425467	189425636
chr1L	189425700	189425929
chr1L	189495470	189495613
chr1L	189808669	189808853
chr1L	189828469	189828612
chr1L	190137278	190137516
chr1L	190191979	190192341
chr1L	190194107	190194285
chr1L	190195004	190195274
chr1L	190201174	190201317
chr1L	190594050	190594322
chr1L	190765919	190766265
chr1L	191218453	191218597
chr1L	191274637	191274800
chr1L	191314292	191314476
chr1L	191320819	191321188
chr1L	191326102	191326245
chr1L	191398275	191398438
chr1L	191672353	191672572
chr1L	192060709	192060865
chr1L	192406970	192407169
chr1L	192998165	192998338
chr1L	193028132	193028334
chr1L	193061890	193062036
chr1L	193064453	193064619
chr1L	193087443	193087966
chr1L	193090819	193090954
chr1L	193091029	193091056
chr1L	193120683	193120746
chr1L	193120808	193120951
chr1L	193121213	193121542
chr1L	193123314	193123888
chr1L	193285700	193285893
chr1L	193361271	193361449
chr1L	193408962	193409262
chr1L	193414896	193415107
chr1L	193415222	193415385
chr1L	193417254	193417465
chr1L	193441632	193441783
chr1L	193451208	193451403
chr1L	193479524	193479731
chr1L	193525991	193526097
chr1L	193687874	193688077
chr1L	194022783	194022953
chr1L	194424987	194425237
chr1L	194578170	194578344
chr1L	194879169	194879264
chr1L	195196512	195196683
chr1L	195236661	195237040
chr1L	195343814	195343980
chr1L	195380916	195381154
chr1L	195395915	195396058
chr1L	195410881	195411146
chr1L	195417011	195417178
chr1L	195419251	195419528
chr1L	195432538	195432804
chr1L	195437052	195437316
chr1L	195695096	195695434
chr1L	195704720	195705000
chr1L	195708733	195708909
chr1L	195711765	195712101
chr1L	195712881	195713245
chr1L	195715492	195715829
chr1L	195786303	195786579
chr1L	195960740	195961057
chr1L	196072893	196073096
chr1L	196118649	196118827
chr1L	196151695	196151907
chr1L	196492973	196493171
chr1L	196496492	196496931
chr1L	196563692	196563849
chr1L	197216887	197217136
chr1L	197397517	197397884
chr1L	197491335	197491446
chr1L	197520679	197520852
chr1L	197544596	197544779
chr1L	197545937	197546407
chr1L	197556635	197556836
chr1L	197558555	197558749
chr1L	197559552	197559846
chr1L	197562748	197562956
chr1L	197565452	197565628
chr1L	197569586	197569860
chr1L	197733242	197733476
chr1L	197734181	197734689
chr1L	197780118	197780261
chr1L	198362464	198362612
chr1L	199091308	199091510
chr1L	199260114	199260359
chr1L	200062356	200062627
chr1L	200120304	200120536
chr1L	200188575	200188753
chr1L	200213207	200213385
chr1L	200222366	200222661
chr1L	200450477	200450655
chr1L	200455594	200455858
chr1L	201399430	201399617
chr1L	201408534	201408753
chr1L	201414692	201414851
chr1L	201540024	201540178
chr1L	201542289	201542533
chr1L	201551220	201551431
chr1L	201552523	201552835
chr1L	201554941	201555380
chr1L	201603364	201603587
chr1L	201694684	201694829
chr1L	201928457	201928589
chr1L	202029833	202030079
chr1L	202086172	202086321
chr1L	202210086	202210239
chr1L	202212880	202213158
chr1L	202228541	202228853
chr1L	202302535	202302782
chr1L	202305276	202305419
chr1L	202317401	202317607
chr1L	202322194	202322364
chr1L	202322552	202322864
chr1L	202359263	202359407
chr1L	202407365	202407663
chr1L	202430548	202430707
chr1L	202449881	202450355
chr1L	202923613	202923760
chr1L	203037138	203037301
chr1L	203433409	203433609
chr1L	203479444	203479661
chr1L	203583305	203583641
chr1L	203584496	203584851
chr1L	203587618	203587762
chr1L	203588015	203588180
chr1L	203716281	203716414
chr1L	203806988	203807131
chr1L	203920940	203921080
chr1L	204086296	204086511
chr1L	204089144	204089391
chr1L	204579720	204579845
chr1L	204586594	204586899
chr1L	204857712	204857997
chr1L	205086854	205087055
chr1L	205339193	205339457
chr1L	205707855	205708165
chr1L	205745000	205745154
chr1L	205794132	205794322
chr1L	205867269	205867453
chr1L	205952415	205952658
chr1L	205972302	205972495
chr1L	206011587	206011789
chr1L	206383816	206384117
chr1L	206473249	206473431
chr1L	206478161	206478340
chr1L	206530859	206530971
chr1L	206693499	206693689
chr1L	206823237	206823508
chr1L	206924169	206924506
chr1L	207134738	207134937
chr1L	207144627	207144862
chr1L	207158016	207158242
chr1L	207482388	207482541
chr1L	207482742	207483055
chr1L	207913820	207914062
chr1L	208156779	208156971
chr1L	208216181	208216307
chr1L	208221401	208221690
chr1L	208244654	208244863
chr1L	208617355	208617531
chr1L	208679266	208679478
chr1L	208709625	208709768
chr1L	208713247	208713600
chr1L	208902868	208903149
chr1L	208965712	208966035
chr1L	208966311	208966666
chr1L	209107869	209108025
chr1L	209439335	209439463
chr1L	209958255	209958431
chr1L	209958805	209959242
chr1L	209961668	209961878
chr1L	209968772	209969132
chr1L	210039538	210039681
chr1L	210105525	210105805
chr1L	210107073	210107426
chr1L	210111035	210111425
chr1L	210164852	210165372
chr1L	210183964	210184326
chr1L	210198983	210199455
chr1L	210201749	210202303
chr1L	210204764	210205213
chr1L	210208779	210209157
chr1L	210224748	210225275
chr1L	210283728	210283988
chr1L	210481568	210481711
chr1L	210710411	210710656
chr1L	210719067	210719210
chr1L	210863989	210864133
chr1L	210889465	210889622
chr1L	211073660	211073850
chr1L	211221571	211221781
chr1L	211514944	211515087
chr1L	211515427	211515726
chr1L	211608757	211608988
chr1L	211637962	211638125
chr1L	211773637	211774012
chr1L	211806560	211806699
chr1L	211837441	211837655
chr1L	212353849	212354190
chr1L	212359855	212360117
chr1L	212525313	212525456
chr1L	214099570	214099757
chr1L	215294451	215294650
chr1L	215346960	215347136
chr1L	215468228	215468448
chr1L	215580016	215580282
chr1L	215624839	215624989
chr1L	215654735	215654927
chr1L	215656204	215656433
chr1L	216152908	216152959
chr1L	216386057	216386422
chr1L	216513046	216513182
chr1L	217018010	217018170
chr1L	217049774	217050027
chr1L	217050722	217050944
chr1L	217062575	217062883
chr1L	217362787	217363031
chr1L	217474795	217475066
chr1L	217515502	217515866
chr1L	218419400	218419557
chr1L	218646729	218646986
chr1L	218807589	218807774
chr1L	218829488	218829742
chr1L	218907883	218908520
chr1L	218993613	218993733
chr1L	218997122	218997281
chr1L	219027254	219027459
chr1L	219037704	219038070
chr1L	219045754	219046061
chr1L	219068564	219068688
chr1L	219652288	219652526
chr1S	1587	1885
chr1S	2919	3091
chr1S	5631	5825
chr1S	116200	116414
chr1S	131291	131476
chr1S	346255	346401
chr1S	431316	431519
chr1S	1126191	1126334
chr1S	1824144	1824608
chr1S	2558131	2558282
chr1S	2619536	2619687
chr1S	2677066	2677586
chr1S	2679454	2679775
chr1S	2681225	2681745
chr1S	2684759	2685297
chr1S	2688496	2688940
chr1S	2689635	2690214
chr1S	2699082	2699446
chr1S	2703546	2704091
chr1S	2705022	2705293
chr1S	2707278	2707851
chr1S	2708499	2708809
chr1S	2710842	2711219
chr1S	2714802	2715293
chr1S	2716709	2717059
chr1S	2951253	2951584
chr1S	2971637	2971884
chr1S	3127063	3127341
chr1S	3551540	3551927
chr1S	3552661	3552933
chr1S	3566094	3566312
chr1S	3567177	3567466
chr1S	3569781	3570212
chr1S	3573295	3573432
chr1S	3577400	3577654
chr1S	3578793	3578970
chr1S	3585978	3586260
chr1S	3593147	3593462
chr1S	3594440	3594590
chr1S	3609241	3609384
chr1S	3636013	3636205
chr1S	4435064	4435207
chr1S	4489832	4489996
chr1S	4502075	4502232
chr1S	4650741	4650884
chr1S	4985525	4985783
chr1S	5423874	5424014
chr1S	5907776	5907919
chr1S	6505956	6506127
chr1S	6617298	6617635
chr1S	6619743	6620005
chr1S	6620262	6620623
chr1S	6667646	6667798
chr1S	7868034	7868318
chr1S	7875143	7875297
chr1S	8952395	8952636
chr1S	9024207	9024368
chr1S	9123313	9123746
chr1S	9130141	9130406
chr1S	9131754	9132427
chr1S	9136991	9137229
chr1S	9138704	9139217
chr1S	9141401	9141780
chr1S	9143275	9143439
chr1S	9615852	9616058
chr1S	9626644	9626844
chr1S	9712827	9712987
chr1S	9776844	9777245
chr1S	9781770	9782300
chr1S	9802655	9802935
chr1S	9963196	9963356
chr1S	9966774	9966993
chr1S	10049964	10050418
chr1S	10134462	10134707
chr1S	10137406	10137582
chr1S	10144666	10144860
chr1S	10488668	10488844
chr1S	10599483	10599788
chr1S	10829049	10829226
chr1S	10848079	10848225
chr1S	11043168	11043326
chr1S	11576164	11576554
chr1S	11578463	11578601
chr1S	11590736	11590865
chr1S	11938768	11938982
chr1S	12025763	12026079
chr1S	12038181	12038468
chr1S	12077958	12078105
chr1S	12080360	12080714
chr1S	12096543	12096750
chr1S	12105514	12105651
chr1S	12268234	12268418
[truncated: 21,017 more rows]

## Sheet: hypo-methylated regions
chr1L	14205	14537	HYPO0	6	+
chr1L	79119	79217	HYPO1	5	+
chr1L	107972	108224	HYPO2	6	+
chr1L	147451	147557	HYPO3	8	+
chr1L	152264	152387	HYPO4	6	+
chr1L	186149	186300	HYPO5	5	+
chr1L	209746	210392	HYPO6	5	+
chr1L	299045	299063	HYPO7	6	+
chr1L	299851	299917	HYPO8	6	+
chr1L	306515	307004	HYPO9	8	+
chr1L	310848	311029	HYPO10	8	+
chr1L	334625	335241	HYPO11	7	+
chr1L	354540	354624	HYPO12	17	+
chr1L	377088	377214	HYPO13	5	+
chr1L	378771	379176	HYPO14	6	+
chr1L	395193	396948	HYPO15	6	+
chr1L	437409	437864	HYPO16	6	+
chr1L	440032	441341	HYPO17	7	+
chr1L	532812	533516	HYPO18	50	+
chr1L	572870	572881	HYPO19	4	+
chr1L	602096	602328	HYPO20	10	+
chr1L	958718	958819	HYPO21	16	+
chr1L	1275844	1277691	HYPO22	15	+
chr1L	1280586	1283647	HYPO23	18	+
chr1L	1330610	1331146	HYPO24	6	+
chr1L	1717532	1718084	HYPO25	8	+
chr1L	1813713	1813923	HYPO26	7	+
chr1L	1927425	1927449	HYPO27	10	+
chr1L	1965117	1965127	HYPO28	4	+
chr1L	2024124	2024313	HYPO29	6	+
chr1L	2247194	2247221	HYPO30	6	+
chr1L	2462673	2462684	HYPO31	6	+
chr1L	2474810	2475492	HYPO32	6	+
chr1L	2597354	2597360	HYPO33	4	+
chr1L	2715073	2715143	HYPO34	6	+
chr1L	2736318	2738049	HYPO35	87	+
chr1L	2739537	2739630	HYPO36	7	+
chr1L	2748535	2748546	HYPO37	4	+
chr1L	2824771	2824785	HYPO38	4	+
chr1L	2825925	2826082	HYPO39	5	+
chr1L	2910446	2910942	HYPO40	53	+
chr1L	2943770	2943799	HYPO41	8	+
chr1L	3008312	3009560	HYPO42	49	+
chr1L	3035892	3037137	HYPO43	73	+
chr1L	3081158	3081781	HYPO44	60	+
chr1L	3115631	3116010	HYPO45	5	+
chr1L	3117477	3117944	HYPO46	4	+
chr1L	3139845	3140458	HYPO47	4	+
chr1L	3141951	3141991	HYPO48	4	+
chr1L	3192609	3193210	HYPO49	5	+
chr1L	3193571	3193782	HYPO50	5	+
chr1L	3292788	3293698	HYPO51	59	+
chr1L	3296166	3296177	HYPO52	4	+
chr1L	3319581	3320473	HYPO53	8	+
chr1L	3338532	3339485	HYPO54	43	+
chr1L	3367247	3367926	HYPO55	65	+
chr1L	3463146	3463661	HYPO56	8	+
chr1L	3485213	3485471	HYPO57	5	+
chr1L	3486775	3488083	HYPO58	10	+
chr1L	3489075	3489816	HYPO59	5	+
chr1L	3494188	3494675	HYPO60	8	+
chr1L	3505342	3506368	HYPO61	8	+
chr1L	3527976	3528078	HYPO62	7	+
chr1L	3538482	3538718	HYPO63	6	+
chr1L	3786877	3787260	HYPO64	4	+
chr1L	3787718	3787924	HYPO65	4	+
chr1L	4016891	4017201	HYPO66	7	+
chr1L	4052801	4052853	HYPO67	6	+
chr1L	4094414	4094479	HYPO68	6	+
chr1L	4159502	4159583	HYPO69	6	+
chr1L	4192268	4193284	HYPO70	53	+
chr1L	4200804	4200918	HYPO71	6	+
chr1L	4204511	4204526	HYPO72	4	+
chr1L	4520597	4520914	HYPO73	21	+
chr1L	4521141	4521266	HYPO74	8	+
chr1L	4593273	4594050	HYPO75	91	+
chr1L	4793304	4794387	HYPO76	70	+
chr1L	5076228	5076316	HYPO77	8	+
chr1L	5099209	5099904	HYPO78	78	+
chr1L	5122170	5123007	HYPO79	8	+
chr1L	5162794	5163995	HYPO80	148	+
chr1L	5241784	5242397	HYPO81	7	+
chr1L	5270295	5270519	HYPO82	7	+
chr1L	5314606	5315509	HYPO83	40	+
chr1L	5483491	5483987	HYPO84	48	+
chr1L	5500187	5501676	HYPO85	50	+
chr1L	5698990	5701365	HYPO86	123	+
chr1L	5985271	5986035	HYPO87	7	+
chr1L	6152320	6152688	HYPO88	10	+
chr1L	6214642	6214808	HYPO89	4	+
chr1L	6253383	6253477	HYPO90	10	+
chr1L	6390038	6390445	HYPO91	79	+
chr1L	6458528	6459391	HYPO92	53	+
chr1L	6481072	6481205	HYPO93	5	+
chr1L	6517550	6517568	HYPO94	6	+
chr1L	6572290	6573083	HYPO95	68	+
chr1L	6672957	6673949	HYPO96	53	+
chr1L	6715413	6717354	HYPO97	92	+
chr1L	6721135	6721865	HYPO98	9	+
chr1L	6760369	6760936	HYPO99	16	+
chr1L	6772616	6773260	HYPO100	58	+
chr1L	7006929	7007168	HYPO101	6	+
chr1L	7049860	7049891	HYPO102	6	+
chr1L	7082836	7083698	HYPO103	71	+
chr1L	7130649	7131065	HYPO104	26	+
chr1L	7202791	7203772	HYPO105	60	+
chr1L	7254513	7255540	HYPO106	38	+
chr1L	7285339	7285850	HYPO107	14	+
chr1L	7302794	7302959	HYPO108	7	+
chr1L	7339881	7340687	HYPO109	11	+
chr1L	7351522	7352939	HYPO110	50	+
chr1L	7377002	7378173	HYPO111	110	+
chr1L	7453069	7453501	HYPO112	45	+
chr1L	7489958	7493401	HYPO113	150	+
chr1L	7506577	7507340	HYPO114	69	+
chr1L	7551389	7552599	HYPO115	5	+
chr1L	7554077	7554293	HYPO116	4	+
chr1L	7593229	7595719	HYPO117	68	+
chr1L	7677960	7679385	HYPO118	58	+
chr1L	7730668	7732022	HYPO119	101	+
chr1L	7858029	7858746	HYPO120	48	+
chr1L	7861782	7864249	HYPO121	128	+
chr1L	7888031	7888784	HYPO122	106	+
chr1L	7902630	7902678	HYPO123	7	+
chr1L	7904287	7905120	HYPO124	7	+
chr1L	9167840	9167845	HYPO125	4	+
chr1L	9170925	9171385	HYPO126	4	+
chr1L	9240656	9240718	HYPO127	5	+
chr1L	9258596	9259048	HYPO128	25	+
chr1L	9289535	9290579	HYPO129	51	+
chr1L	9315769	9316145	HYPO130	4	+
chr1L	9340678	9340687	HYPO131	4	+
chr1L	9450599	9450622	HYPO132	6	+
chr1L	9464703	9466193	HYPO133	66	+
chr1L	9803845	9806158	HYPO134	136	+
chr1L	9826920	9827083	HYPO135	10	+
chr1L	9840482	9840496	HYPO136	4	+
chr1L	9914773	9915157	HYPO137	7	+
chr1L	9948066	9949280	HYPO138	99	+
chr1L	9953229	9954029	HYPO139	49	+
chr1L	9976943	9977566	HYPO140	34	+
chr1L	10013675	10014988	HYPO141	114	+
chr1L	10124720	10125816	HYPO142	82	+
chr1L	10188243	10189144	HYPO143	52	+
chr1L	10190942	10191005	HYPO144	4	+
chr1L	10197527	10198190	HYPO145	61	+
chr1L	10221583	10222037	HYPO146	5	+
chr1L	10231841	10232257	HYPO147	4	+
chr1L	10234744	10234757	HYPO148	4	+
chr1L	10294040	10294453	HYPO149	44	+
chr1L	10366605	10366658	HYPO150	4	+
chr1L	10412748	10412887	HYPO151	4	+
chr1L	10485614	10485725	HYPO152	5	+
chr1L	10585224	10585979	HYPO153	78	+
chr1L	11183840	11185224	HYPO154	6	+
chr1L	11192891	11193637	HYPO155	6	+
chr1L	11384508	11384536	HYPO156	7	+
chr1L	11431674	11432464	HYPO157	38	+
chr1L	11485753	11486253	HYPO158	9	+
chr1L	11487890	11489094	HYPO159	7	+
chr1L	11495483	11496163	HYPO160	51	+
chr1L	11497331	11497380	HYPO161	5	+
chr1L	11514181	11514382	HYPO162	5	+
chr1L	11584492	11584803	HYPO163	11	+
chr1L	11609993	11610363	HYPO164	6	+
chr1L	11613283	11613743	HYPO165	6	+
chr1L	11633539	11633697	HYPO166	6	+
chr1L	11823434	11825742	HYPO167	13	+
chr1L	11827543	11827585	HYPO168	8	+
chr1L	11867012	11867236	HYPO169	5	+
chr1L	11871859	11871930	HYPO170	6	+
chr1L	12096510	12096705	HYPO171	6	+
chr1L	12145612	12146717	HYPO172	41	+
chr1L	12249197	12249206	HYPO173	4	+
chr1L	12295198	12296726	HYPO174	93	+
chr1L	12303994	12304718	HYPO175	6	+
chr1L	12307045	12307085	HYPO176	4	+
chr1L	12317162	12317693	HYPO177	58	+
chr1L	12322540	12323237	HYPO178	72	+
chr1L	12876715	12877249	HYPO179	58	+
chr1L	13088430	13089036	HYPO180	56	+
chr1L	13094952	13094978	HYPO181	7	+
chr1L	13112654	13113238	HYPO182	67	+
chr1L	13114346	13115257	HYPO183	7	+
chr1L	13117288	13117437	HYPO184	4	+
chr1L	13123076	13124146	HYPO185	97	+
chr1L	13263448	13264473	HYPO186	71	+
chr1L	13313375	13313565	HYPO187	7	+
chr1L	13321557	13321745	HYPO188	9	+
chr1L	13381845	13382556	HYPO189	58	+
chr1L	13471024	13471255	HYPO190	5	+
chr1L	13516704	13517267	HYPO191	42	+
chr1L	13540004	13540126	HYPO192	9	+
chr1L	13564786	13564811	HYPO193	4	+
chr1L	13605758	13606559	HYPO194	68	+
chr1L	13620332	13621751	HYPO195	8	+
chr1L	13630759	13630982	HYPO196	6	+
chr1L	13663464	13663506	HYPO197	6	+
chr1L	13820550	13821747	HYPO198	82	+
chr1L	13825422	13826077	HYPO199	46	+
chr1L	13897715	13898809	HYPO200	81	+
chr1L	13927142	13928913	HYPO201	141	+
chr1L	14069657	14070325	HYPO202	69	+
chr1L	14166200	14166535	HYPO203	8	+
chr1L	14196171	14196973	HYPO204	56	+
chr1L	14310630	14311542	HYPO205	79	+
chr1L	14405219	14405400	HYPO206	6	+
chr1L	14407104	14407125	HYPO207	6	+
chr1L	14488239	14488920	HYPO208	56	+
chr1L	14575411	14575869	HYPO209	24	+
chr1L	14756034	14756940	HYPO210	79	+
chr1L	14759510	14759749	HYPO211	8	+
chr1L	14996148	14996776	HYPO212	10	+
chr1L	15002933	15002944	HYPO213	4	+
chr1L	15170224	15170321	HYPO214	7	+
chr1L	15196409	15196741	HYPO215	5	+
chr1L	15245565	15246616	HYPO216	89	+
chr1L	15372442	15372543	HYPO217	6	+
chr1L	15388983	15389021	HYPO218	6	+
chr1L	15408935	15409403	HYPO219	5	+
chr1L	15412623	15412664	HYPO220	5	+
chr1L	15418350	15418370	HYPO221	6	+
chr1L	15477669	15480863	HYPO222	150	+
chr1L	15682575	15688325	HYPO223	188	+
chr1L	15690087	15692475	HYPO224	47	+
chr1L	15698091	15699748	HYPO225	70	+
chr1L	15703173	15704758	HYPO226	76	+
chr1L	15767945	15768276	HYPO227	4	+
chr1L	15790471	15790789	HYPO228	12	+
chr1L	15859438	15859498	HYPO229	5	+
chr1L	15928081	15928404	HYPO230	7	+
chr1L	15973041	15973823	HYPO231	40	+
chr1L	16005162	16005318	HYPO232	7	+
chr1L	16083009	16083084	HYPO233	9	+
chr1L	16132593	16132643	HYPO234	4	+
chr1L	16207139	16208556	HYPO235	13	+
chr1L	16230218	16231645	HYPO236	95	+
chr1L	16286921	16288236	HYPO237	9	+
chr1L	16291003	16291893	HYPO238	7	+
chr1L	16312975	16313281	HYPO239	10	+
chr1L	16322855	16322870	HYPO240	4	+
chr1L	16347766	16349332	HYPO241	68	+
chr1L	16413478	16413853	HYPO242	31	+
chr1L	16422955	16423051	HYPO243	5	+
chr1L	16582062	16582632	HYPO244	25	+
chr1L	16629333	16629338	HYPO245	4	+
chr1L	16660518	16660852	HYPO246	6	+
chr1L	16693002	16693071	HYPO247	7	+
chr1L	16702069	16702085	HYPO248	4	+
chr1L	16714502	16714780	HYPO249	8	+
chr1L	16856425	16856892	HYPO250	8	+
chr1L	16895578	16897546	HYPO251	11	+
chr1L	16913083	16913364	HYPO252	5	+
chr1L	16922835	16922856	HYPO253	4	+
chr1L	16940937	16941319	HYPO254	13	+
chr1L	17135409	17135753	HYPO255	11	+
chr1L	17276610	17278493	HYPO256	59	+
chr1L	17293320	17293853	HYPO257	49	+
chr1L	17316779	17316838	HYPO258	6	+
chr1L	17318011	17319075	HYPO259	90	+
chr1L	17400944	17401062	HYPO260	20	+
chr1L	17402273	17402858	HYPO261	38	+
chr1L	17459450	17460343	HYPO262	102	+
chr1L	17527371	17527377	HYPO263	6	+
chr1L	17546102	17546473	HYPO264	6	+
chr1L	17592421	17593053	HYPO265	11	+
chr1L	17611720	17612138	HYPO266	17	+
chr1L	17629074	17629808	HYPO267	56	+
chr1L	17766614	17767305	HYPO268	38	+
chr1L	17935796	17936566	HYPO269	45	+
chr1L	18046721	18049135	HYPO270	74	+
chr1L	18138469	18138635	HYPO271	5	+
chr1L	18263482	18264365	HYPO272	73	+
chr1L	18327122	18346830	HYPO273	519	+
chr1L	18391930	18391967	HYPO274	6	+
chr1L	18544815	18545610	HYPO275	44	+
chr1L	18574456	18574475	HYPO276	6	+
chr1L	18656895	18657050	HYPO277	4	+
chr1L	18748403	18749561	HYPO278	65	+
chr1L	18952989	18953962	HYPO279	88	+
chr1L	19104087	19104380	HYPO280	9	+
chr1L	19197365	19197765	HYPO281	46	+
chr1L	19211898	19211974	HYPO282	4	+
chr1L	19232526	19233510	HYPO283	71	+
chr1L	19274990	19275769	HYPO284	90	+
chr1L	19284065	19284576	HYPO285	7	+
chr1L	19291035	19291104	HYPO286	7	+
chr1L	19292005	19292158	HYPO287	6	+
chr1L	19449936	19450235	HYPO288	6	+
chr1L	19456556	19457355	HYPO289	56	+
chr1L	19461818	19462387	HYPO290	48	+
chr1L	19474982	19475120	HYPO291	6	+
chr1L	19777121	19777160	HYPO292	8	+
chr1L	19839105	19839115	HYPO293	4	+
chr1L	19946916	19947623	HYPO294	56	+
chr1L	20144113	20144828	HYPO295	44	+
chr1L	20385964	20386875	HYPO296	61	+
chr1L	20387708	20389824	HYPO297	167	+
chr1L	20449098	20449578	HYPO298	5	+
chr1L	20501044	20501175	HYPO299	6	+
chr1L	20521948	20522809	HYPO300	44	+
chr1L	20545704	20545921	HYPO301	4	+
chr1L	20626987	20627569	HYPO302	70	+
chr1L	20702892	20703860	HYPO303	68	+
chr1L	20845629	20846413	HYPO304	49	+
chr1L	20875187	20875705	HYPO305	10	+
chr1L	20913707	20913711	HYPO306	4	+
chr1L	20915227	20915875	HYPO307	6	+
chr1L	20916543	20917182	HYPO308	61	+
chr1L	21506187	21506238	HYPO309	6	+
chr1L	21537292	21537424	HYPO310	5	+
chr1L	21823381	21823578	HYPO311	5	+
chr1L	21827072	21827842	HYPO312	70	+
chr1L	21835434	21835503	HYPO313	4	+
chr1L	21873397	21874318	HYPO314	12	+
chr1L	21917888	21918199	HYPO315	8	+
chr1L	21926404	21927879	HYPO316	124	+
chr1L	22092720	22092787	HYPO317	7	+
chr1L	22499651	22499679	HYPO318	6	+
chr1L	22516466	22517297	HYPO319	58	+
chr1L	22642628	22642661	HYPO320	4	+
chr1L	22733851	22734141	HYPO321	10	+
chr1L	22884953	22885837	HYPO322	61	+
chr1L	23280573	23281523	HYPO323	42	+
chr1L	23506166	23506288	HYPO324	6	+
chr1L	23834799	23834816	HYPO325	4	+
chr1L	24107999	24108093	HYPO326	10	+
chr1L	24138452	24139461	HYPO327	46	+
chr1L	24218107	24219280	HYPO328	123	+
chr1L	24303296	24304157	HYPO329	52	+
chr1L	24392154	24392430	HYPO330	10	+
chr1L	24399463	24400261	HYPO331	71	+
chr1L	24437708	24438874	HYPO332	71	+
chr1L	24461203	24461365	HYPO333	7	+
chr1L	24499600	24500286	HYPO334	61	+
chr1L	24515808	24516378	HYPO335	8	+
chr1L	24520977	24521019	HYPO336	10	+
chr1L	24531637	24531753	HYPO337	5	+
chr1L	24538087	24538534	HYPO338	7	+
chr1L	24552665	24553286	HYPO339	51	+
chr1L	24621761	24622509	HYPO340	28	+
chr1L	24713609	24714010	HYPO341	42	+
chr1L	24717552	24718484	HYPO342	59	+
chr1L	24721347	24721593	HYPO343	8	+
chr1L	24755310	24755677	HYPO344	5	+
chr1L	24760028	24760135	HYPO345	8	+
chr1L	24881389	24882167	HYPO346	59	+
chr1L	24972478	24974137	HYPO347	118	+
chr1L	25093498	25094889	HYPO348	8	+
chr1L	25522420	25522486	HYPO349	8	+
chr1L	25952047	25957399	HYPO350	447	+
chr1L	26455216	26455233	HYPO351	4	+
chr1L	27066595	27067256	HYPO352	7	+
chr1L	27071948	27072402	HYPO353	4	+
chr1L	27092474	27092481	HYPO354	4	+
chr1L	27244066	27244087	HYPO355	4	+
chr1L	27271163	27271504	HYPO356	14	+
chr1L	27273557	27275038	HYPO357	108	+
chr1L	27392524	27393712	HYPO358	74	+
chr1L	27432502	27432751	HYPO359	6	+
chr1L	27476413	27477222	HYPO360	58	+
chr1L	27485726	27486345	HYPO361	56	+
chr1L	27546173	27546680	HYPO362	51	+
chr1L	27689377	27689418	HYPO363	4	+
chr1L	27800480	27800802	HYPO364	6	+
chr1L	27937073	27938113	HYPO365	104	+
chr1L	27938488	27939233	HYPO366	5	+
chr1L	27946544	27946768	HYPO367	7	+
chr1L	27973213	27973867	HYPO368	31	+
chr1L	28022350	28023031	HYPO369	54	+
chr1L	28057410	28058054	HYPO370	13	+
chr1L	28103207	28103998	HYPO371	52	+
chr1L	28119815	28121098	HYPO372	74	+
chr1L	28153246	28153355	HYPO373	6	+
chr1L	28153519	28153557	HYPO374	7	+
chr1L	28155645	28157103	HYPO375	10	+
chr1L	28171722	28172704	HYPO376	62	+
chr1L	28215530	28216185	HYPO377	48	+
chr1L	28237732	28238675	HYPO378	61	+
chr1L	28248803	28249660	HYPO379	57	+
chr1L	28261343	28261397	HYPO380	17	+
chr1L	28262416	28262487	HYPO381	10	+
chr1L	28347981	28349249	HYPO382	149	+
chr1L	28567034	28568069	HYPO383	43	+
chr1L	28603753	28604391	HYPO384	56	+
chr1L	28820255	28821465	HYPO385	83	+
chr1L	28868685	28869564	HYPO386	61	+
chr1L	29099346	29099383	HYPO387	7	+
chr1L	29099900	29100231	HYPO388	6	+
chr1L	29193037	29194153	HYPO389	77	+
chr1L	29230185	29231026	HYPO390	78	+
chr1L	29300378	29300819	HYPO391	7	+
chr1L	29355162	29356302	HYPO392	65	+
chr1L	29412591	29412654	HYPO393	4	+
chr1L	29418115	29419191	HYPO394	88	+
chr1L	29597688	29598760	HYPO395	78	+
chr1L	29720074	29720339	HYPO396	6	+
chr1L	29814806	29814824	HYPO397	8	+
chr1L	29884656	29885714	HYPO398	54	+
chr1L	29935775	29936548	HYPO399	40	+
chr1L	30240942	30242141	HYPO400	83	+
chr1L	30396181	30396252	HYPO401	6	+
chr1L	30432121	30433236	HYPO402	115	+
chr1L	30782020	30782623	HYPO403	8	+
chr1L	30798648	30798726	HYPO404	7	+
chr1L	30805360	30805965	HYPO405	58	+
chr1L	30903234	30903332	HYPO406	6	+
chr1L	31121414	31122389	HYPO407	53	+
chr1L	31167731	31168124	HYPO408	26	+
chr1L	31242850	31243153	HYPO409	6	+
chr1L	31286287	31287467	HYPO410	113	+
chr1L	31564803	31565951	HYPO411	59	+
chr1L	31577824	31578461	HYPO412	52	+
chr1L	31633657	31634091	HYPO413	30	+
chr1L	31793200	31794027	HYPO414	90	+
chr1L	31875067	31876057	HYPO415	48	+
chr1L	32104722	32105757	HYPO416	107	+
chr1L	32128876	32129771	HYPO417	76	+
chr1L	32447804	32448641	HYPO418	63	+
chr1L	32466749	32474717	HYPO419	196	+
chr1L	32524617	32526348	HYPO420	78	+
chr1L	32694312	32695045	HYPO421	66	+
chr1L	32842428	32843255	HYPO422	45	+
chr1L	32900821	32901345	HYPO423	38	+
chr1L	32912747	32913388	HYPO424	76	+
chr1L	32991903	32992612	HYPO425	58	+
chr1L	33199563	33200355	HYPO426	83	+
chr1L	33377074	33377346	HYPO427	6	+
chr1L	33381336	33382408	HYPO428	91	+
chr1L	33435954	33436821	HYPO429	86	+
chr1L	33467801	33468903	HYPO430	74	+
chr1L	33490209	33491333	HYPO431	83	+
chr1L	33524281	33524737	HYPO432	34	+
chr1L	33641400	33642955	HYPO433	103	+
chr1L	33827692	33827741	HYPO434	6	+
chr1L	33894990	33895073	HYPO435	6	+
chr1L	34427714	34428270	HYPO436	9	+
chr1L	34435527	34435538	HYPO437	4	+
chr1L	34689665	34689706	HYPO438	4	+
chr1L	34691461	34691596	HYPO439	4	+
chr1L	34696292	34696327	HYPO440	4	+
chr1L	34765250	34766630	HYPO441	92	+
chr1L	34781012	34781955	HYPO442	70	+
chr1L	34917084	34918223	HYPO443	66	+
chr1L	35029515	35030607	HYPO444	59	+
chr1L	35071669	35072702	HYPO445	13	+
chr1L	35080032	35080894	HYPO446	7	+
chr1L	35089753	35090644	HYPO447	57	+
chr1L	35285935	35286124	HYPO448	5	+
chr1L	35286156	35286260	HYPO449	6	+
chr1L	35353343	35354010	HYPO450	28	+
chr1L	35375447	35375611	HYPO451	6	+
chr1L	35403003	35404057	HYPO452	71	+
chr1L	35407136	35407999	HYPO453	69	+
chr1L	35415876	35415930	HYPO454	6	+
chr1L	35488976	35490721	HYPO455	83	+
chr1L	35500109	35501211	HYPO456	74	+
chr1L	35810296	35810815	HYPO457	6	+
chr1L	36054851	36055609	HYPO458	9	+
chr1L	36335925	36335942	HYPO459	4	+
chr1L	36424405	36424547	HYPO460	5	+
chr1L	36450059	36451222	HYPO461	55	+
chr1L	36476389	36477288	HYPO462	90	+
chr1L	36499274	36499454	HYPO463	5	+
chr1L	36503317	36503451	HYPO464	4	+
chr1L	36605156	36605768	HYPO465	76	+
chr1L	36960466	36961630	HYPO466	98	+
chr1L	36994190	36994886	HYPO467	53	+
chr1L	37032390	37033194	HYPO468	57	+
chr1L	37216350	37217294	HYPO469	9	+
chr1L	37406429	37407604	HYPO470	44	+
chr1L	37427285	37428489	HYPO471	106	+
chr1L	37565152	37566231	HYPO472	109	+
chr1L	37579514	37580403	HYPO473	50	+
chr1L	37747647	37748904	HYPO474	118	+
chr1L	37801869	37802160	HYPO475	10	+
chr1L	37981461	37982563	HYPO476	72	+
chr1L	38020349	38022055	HYPO477	130	+
chr1L	38177070	38178547	HYPO478	167	+
chr1L	38231152	38232938	HYPO479	69	+
chr1L	38308442	38309391	HYPO480	40	+
chr1L	38317829	38317842	HYPO481	4	+
chr1L	38386715	38388850	HYPO482	186	+
chr1L	38398908	38399993	HYPO483	84	+
chr1L	38413945	38415091	HYPO484	98	+
chr1L	38574093	38574222	HYPO485	6	+
chr1L	38606464	38607568	HYPO486	67	+
chr1L	38675057	38675667	HYPO487	48	+
chr1L	38759017	38759615	HYPO488	4	+
chr1L	38959962	38960455	HYPO489	6	+
chr1L	39191600	39192916	HYPO490	73	+
chr1L	39485622	39485794	HYPO491	6	+
chr1L	39601184	39602758	HYPO492	85	+
chr1L	39993288	39993315	HYPO493	4	+
chr1L	40223265	40223315	HYPO494	10	+
chr1L	40526670	40527581	HYPO495	56	+
chr1L	40703204	40703937	HYPO496	62	+
chr1L	40747460	40748341	HYPO497	68	+
chr1L	40756490	40756921	HYPO498	7	+
chr1L	40848358	40848846	HYPO499	7	+
chr1L	40944246	40945990	HYPO500	60	+
chr1L	40969331	40969520	HYPO501	6	+
chr1L	40999879	41001054	HYPO502	7	+
chr1L	41161129	41162208	HYPO503	70	+
chr1L	41207771	41208560	HYPO504	57	+
chr1L	41285449	41286511	HYPO505	59	+
chr1L	41350811	41352079	HYPO506	51	+
chr1L	41468938	41468974	HYPO507	6	+
chr1L	41570388	41571145	HYPO508	41	+
chr1L	41832183	41833534	HYPO509	110	+
chr1L	41902574	41905377	HYPO510	101	+
chr1L	42181918	42195995	HYPO511	441	+
chr1L	42197390	42197570	HYPO512	10	+
chr1L	42200202	42207686	HYPO513	221	+
chr1L	42308641	42310960	HYPO514	163	+
chr1L	42347353	42350006	HYPO515	252	+
chr1L	43103159	43103548	HYPO516	6	+
chr1L	43159607	43160417	HYPO517	4	+
chr1L	43308299	43308545	HYPO518	13	+
chr1L	43343579	43343583	HYPO519	4	+
chr1L	43348052	43348122	HYPO520	7	+
chr1L	43497700	43498908	HYPO521	74	+
chr1L	43537983	43538090	HYPO522	6	+
chr1L	43561641	43562585	HYPO523	64	+
chr1L	43580392	43580551	HYPO524	7	+
chr1L	43632759	43633391	HYPO525	42	+
chr1L	43637885	43639056	HYPO526	80	+
chr1L	43762834	43763470	HYPO527	39	+
chr1L	43764102	43764149	HYPO528	5	+
chr1L	44046403	44047421	HYPO529	59	+
chr1L	44053570	44053740	HYPO530	5	+
chr1L	44287531	44288601	HYPO531	113	+
chr1L	44432144	44432210	HYPO532	6	+
chr1L	44449595	44450098	HYPO533	8	+
chr1L	44451821	44451987	HYPO534	4	+
chr1L	44523077	44523111	HYPO535	4	+
chr1L	44600043	44600946	HYPO536	71	+
chr1L	44741228	44742030	HYPO537	66	+
chr1L	44847827	44847838	HYPO538	4	+
chr1L	44861090	44861287	HYPO539	7	+
chr1L	44889485	44890180	HYPO540	59	+
chr1L	45739314	45740136	HYPO541	54	+
chr1L	45839276	45840297	HYPO542	57	+
chr1L	45860038	45860519	HYPO543	42	+
chr1L	45895699	45896153	HYPO544	44	+
chr1L	45900899	45902073	HYPO545	59	+
chr1L	46038342	46038869	HYPO546	48	+
chr1L	46151582	46152535	HYPO547	43	+
chr1L	46160070	46161772	HYPO548	82	+
chr1L	46251092	46251809	HYPO549	7	+
chr1L	46386952	46390315	HYPO550	160	+
chr1L	46798170	46798669	HYPO551	46	+
chr1L	47098415	47099213	HYPO552	38	+
chr1L	47270558	47270952	HYPO553	28	+
chr1L	47399595	47400372	HYPO554	43	+
chr1L	47509352	47510517	HYPO555	67	+
chr1L	47559269	47559568	HYPO556	4	+
chr1L	47568736	47568868	HYPO557	8	+
chr1L	47592174	47592860	HYPO558	52	+
chr1L	47650802	47651773	HYPO559	48	+
chr1L	47988825	47989713	HYPO560	47	+
chr1L	48138664	48139415	HYPO561	74	+
chr1L	48204549	48205167	HYPO562	58	+
chr1L	48226917	48227314	HYPO563	33	+
chr1L	48227846	48228180	HYPO564	31	+
chr1L	48353333	48354340	HYPO565	64	+
chr1L	48480904	48481632	HYPO566	56	+
chr1L	48546175	48546930	HYPO567	70	+
chr1L	48638763	48638872	HYPO568	6	+
chr1L	48649861	48651496	HYPO569	116	+
chr1L	49158821	49159794	HYPO570	61	+
chr1L	49324866	49325596	HYPO571	36	+
chr1L	49381473	49382834	HYPO572	105	+
chr1L	49465695	49466486	HYPO573	75	+
chr1L	49483931	49485829	HYPO574	132	+
chr1L	49702609	49710841	HYPO575	528	+
chr1L	49785831	49787896	HYPO576	12	+
chr1L	49813707	49813735	HYPO577	6	+
chr1L	49814563	49814670	HYPO578	4	+
chr1L	49937827	49938229	HYPO579	8	+
chr1L	49974449	49975820	HYPO580	143	+
chr1L	50016121	50016172	HYPO581	9	+
chr1L	50199701	50201218	HYPO582	139	+
chr1L	50341682	50342085	HYPO583	8	+
chr1L	50342985	50343514	HYPO584	5	+
chr1L	50516781	50517854	HYPO585	66	+
chr1L	50526033	50526177	HYPO586	8	+
chr1L	50526780	50527360	HYPO587	121	+
chr1L	50532269	50533004	HYPO588	34	+
chr1L	50576729	50577976	HYPO589	58	+
chr1L	50966159	50966809	HYPO590	56	+
chr1L	51142259	51146365	HYPO591	172	+
chr1L	51147618	51152669	HYPO592	194	+
chr1L	51155396	51156967	HYPO593	149	+
chr1L	51156972	51157321	HYPO594	36	+
chr1L	51162774	51163886	HYPO595	65	+
chr1L	51193091	51194186	HYPO596	83	+
chr1L	51365742	51366577	HYPO597	71	+
chr1L	51464266	51465444	HYPO598	72	+
chr1L	51650967	51651316	HYPO599	24	+
chr1L	51701639	51703446	HYPO600	114	+
chr1L	51780664	51780812	HYPO601	7	+
chr1L	51953123	51953229	HYPO602	15	+
chr1L	52004582	52005705	HYPO603	77	+
chr1L	52164085	52165636	HYPO604	79	+
chr1L	52279821	52280446	HYPO605	68	+
chr1L	52351211	52351472	HYPO606	5	+
chr1L	52797650	52798034	HYPO607	20	+
chr1L	52824859	52825409	HYPO608	75	+
chr1L	52849879	52849888	HYPO609	4	+
chr1L	53149850	53151078	HYPO610	8	+
chr1L	53170823	53172597	HYPO611	56	+
chr1L	53191428	53191539	HYPO612	6	+
chr1L	53319124	53319817	HYPO613	35	+
chr1L	53384676	53385323	HYPO614	8	+
chr1L	53390941	53391911	HYPO615	72	+
chr1L	53414960	53415046	HYPO616	7	+
chr1L	53425421	53426324	HYPO617	37	+
chr1L	53535423	53538035	HYPO618	73	+
chr1L	53666273	53668419	HYPO619	86	+
chr1L	53879835	53880939	HYPO620	97	+
chr1L	53928741	53928788	HYPO621	15	+
chr1L	53930412	53931356	HYPO622	66	+
chr1L	53965325	53966012	HYPO623	74	+
chr1L	53979052	53979517	HYPO624	48	+
chr1L	54004208	54005210	HYPO625	92	+
chr1L	54007742	54008138	HYPO626	37	+
chr1L	54073093	54074310	HYPO627	98	+
chr1L	54086959	54088009	HYPO628	86	+
chr1L	54142616	54143658	HYPO629	107	+
chr1L	54145124	54145794	HYPO630	6	+
chr1L	54184232	54185896	HYPO631	83	+
chr1L	54233497	54233816	HYPO632	4	+
chr1L	54234885	54236218	HYPO633	87	+
chr1L	54635051	54635882	HYPO634	5	+
chr1L	54854406	54854457	HYPO635	10	+
chr1L	54856988	54857111	HYPO636	8	+
chr1L	55141789	55144786	HYPO637	87	+
chr1L	55148846	55150725	HYPO638	153	+
chr1L	55312196	55312221	HYPO639	4	+
chr1L	55805360	55805582	HYPO640	4	+
chr1L	56154896	56164960	HYPO641	499	+
chr1L	56200255	56200764	HYPO642	4	+
chr1L	56227062	56227092	HYPO643	4	+
chr1L	57136921	57138246	HYPO644	123	+
chr1L	57249238	57249266	HYPO645	4	+
chr1L	57251047	57252375	HYPO646	105	+
chr1L	57329972	57330477	HYPO647	7	+
chr1L	57362957	57363858	HYPO648	127	+
chr1L	57367497	57367540	HYPO649	10	+
chr1L	57399779	57401038	HYPO650	89	+
chr1L	57423185	57424220	HYPO651	68	+
chr1L	57465499	57466954	HYPO652	122	+
chr1L	57525379	57525714	HYPO653	8	+
chr1L	57801967	57802322	HYPO654	5	+
chr1L	57911844	57912100	HYPO655	5	+
chr1L	58328312	58329491	HYPO656	101	+
chr1L	58461628	58462540	HYPO657	68	+
chr1L	58840179	58841640	HYPO658	117	+
chr1L	58841668	58842063	HYPO659	26	+
chr1L	58842293	58843723	HYPO660	84	+
chr1L	58864175	58865127	HYPO661	7	+
chr1L	59092208	59093315	HYPO662	94	+
chr1L	59171192	59172441	HYPO663	73	+
chr1L	59313988	59314472	HYPO664	11	+
chr1L	59314545	59314637	HYPO665	30	+
chr1L	59523267	59524028	HYPO666	45	+
chr1L	59730879	59731767	HYPO667	69	+
chr1L	59762582	59763121	HYPO668	6	+
chr1L	59781153	59782785	HYPO669	112	+
chr1L	59804977	59805946	HYPO670	54	+
chr1L	59885142	59886042	HYPO671	77	+
chr1L	59976187	59976327	HYPO672	5	+
chr1L	59999291	60000473	HYPO673	55	+
chr1L	60124200	60125045	HYPO674	77	+
chr1L	60371847	60372056	HYPO675	8	+
chr1L	60572882	60573625	HYPO676	58	+
chr1L	60617519	60617561	HYPO677	5	+
chr1L	60626587	60627653	HYPO678	54	+
chr1L	60728722	60728890	HYPO679	7	+
chr1L	60738367	60739407	HYPO680	70	+
chr1L	60872882	60873244	HYPO681	5	+
chr1L	61291285	61293256	HYPO682	60	+
chr1L	61293949	61294101	HYPO683	9	+
chr1L	61294105	61294524	HYPO684	21	+
chr1L	61296011	61318436	HYPO685	699	+
chr1L	61430513	61431632	HYPO686	78	+
chr1L	61634848	61635695	HYPO687	56	+
chr1L	61647303	61648089	HYPO688	74	+
chr1L	61702984	61703422	HYPO689	6	+
chr1L	61707986	61708414	HYPO690	4	+
chr1L	61726275	61727176	HYPO691	45	+
chr1L	61741173	61741960	HYPO692	6	+
chr1L	61744887	61745746	HYPO693	68	+
chr1L	61787323	61788584	HYPO694	55	+
chr1L	61799414	61799600	HYPO695	8	+
chr1L	61907705	61909209	HYPO696	138	+
chr1L	61970315	61971237	HYPO697	72	+
chr1L	62053716	62053775	HYPO698	4	+
chr1L	62091461	62092513	HYPO699	57	+
chr1L	62507066	62508443	HYPO700	107	+
chr1L	62616277	62616312	HYPO701	12	+
chr1L	62617025	62617107	HYPO702	6	+
chr1L	62617360	62618933	HYPO703	6	+
chr1L	62893706	62893877	HYPO704	8	+
chr1L	62918389	62918637	HYPO705	4	+
chr1L	62929970	62930019	HYPO706	4	+
chr1L	63305199	63305460	HYPO707	22	+
chr1L	63454591	63454722	HYPO708	8	+
chr1L	63490230	63490360	HYPO709	11	+
chr1L	63490386	63491006	HYPO710	38	+
chr1L	63598890	63599915	HYPO711	96	+
chr1L	63709890	63710330	HYPO712	7	+
chr1L	63769299	63770585	HYPO713	13	+
chr1L	63771291	63771359	HYPO714	4	+
chr1L	63813304	63814620	HYPO715	14	+
chr1L	63833581	63834354	HYPO716	73	+
chr1L	63881474	63881685	HYPO717	23	+
chr1L	63945929	63945979	HYPO718	9	+
chr1L	64037380	64038606	HYPO719	107	+
chr1L	64149080	64150020	HYPO720	58	+
chr1L	64380425	64381152	HYPO721	66	+
chr1L	64388773	64388787	HYPO722	7	+
chr1L	64705823	64707069	HYPO723	63	+
chr1L	64789582	64790475	HYPO724	70	+
chr1L	64956086	64957038	HYPO725	78	+
chr1L	65103827	65104492	HYPO726	29	+
chr1L	65163801	65165232	HYPO727	109	+
chr1L	65429268	65429441	HYPO728	6	+
chr1L	65495682	65495867	HYPO729	4	+
chr1L	65654249	65655188	HYPO730	26	+
chr1L	65658033	65658494	HYPO731	17	+
chr1L	65674828	65675931	HYPO732	10	+
chr1L	65990529	65991428	HYPO733	46	+
chr1L	66071265	66072388	HYPO734	74	+
chr1L	66234560	66235418	HYPO735	8	+
chr1L	66497579	66498185	HYPO736	50	+
chr1L	66793728	66793739	HYPO737	5	+
chr1L	66973317	66974394	HYPO738	87	+
chr1L	67085235	67086004	HYPO739	44	+
chr1L	67190995	67192178	HYPO740	52	+
chr1L	67198191	67200396	HYPO741	223	+
chr1L	67219921	67220968	HYPO742	40	+
chr1L	67327086	67327736	HYPO743	37	+
chr1L	67377877	67380591	HYPO744	137	+
chr1L	67429861	67430385	HYPO745	32	+
chr1L	67771997	67773752	HYPO746	73	+
chr1L	68098324	68099813	HYPO747	121	+
chr1L	68134384	68135651	HYPO748	79	+
chr1L	68151816	68151919	HYPO749	10	+
chr1L	68219572	68221947	HYPO750	240	+
chr1L	68517831	68518268	HYPO751	6	+
chr1L	68524218	68524430	HYPO752	4	+
chr1L	68542313	68542472	HYPO753	6	+
chr1L	68542969	68543183	HYPO754	8	+
chr1L	68558248	68559212	HYPO755	15	+
chr1L	68587540	68588889	HYPO756	62	+
chr1L	68635713	68636722	HYPO757	79	+
chr1L	68664913	68666520	HYPO758	157	+
chr1L	68749773	68750443	HYPO759	62	+
chr1L	68844943	68845960	HYPO760	99	+
chr1L	68851912	68852301	HYPO761	40	+
chr1L	69583697	69583796	HYPO762	7	+
chr1L	69586002	69586554	HYPO763	8	+
chr1L	69587374	69587386	HYPO764	4	+
chr1L	69708776	69709897	HYPO765	63	+
chr1L	70226682	70227431	HYPO766	44	+
chr1L	70450085	70450266	HYPO767	5	+
chr1L	70714075	70714385	HYPO768	14	+
chr1L	70741620	70741639	HYPO769	6	+
chr1L	70806197	70807107	HYPO770	59	+
chr1L	70973824	70981555	HYPO771	351	+
chr1L	70986120	70988284	HYPO772	93	+
chr1L	71611037	71612289	HYPO773	82	+
chr1L	71950149	71950164	HYPO774	4	+
chr1L	72479962	72480982	HYPO775	27	+
chr1L	72534734	72534793	HYPO776	6	+
chr1L	72981148	72982429	HYPO777	96	+
chr1L	73064250	73065443	HYPO778	75	+
chr1L	73123893	73124980	HYPO779	63	+
chr1L	73154663	73155875	HYPO780	65	+
chr1L	73224488	73225665	HYPO781	87	+
chr1L	73380775	73382094	HYPO782	68	+
chr1L	73457380	73458195	HYPO783	35	+
chr1L	73542675	73543730	HYPO784	40	+
chr1L	73598957	73600404	HYPO785	96	+
chr1L	73833798	73834894	HYPO786	98	+
chr1L	73850503	73851361	HYPO787	57	+
chr1L	73959282	73960434	HYPO788	61	+
chr1L	73992288	73992365	HYPO789	8	+
chr1L	74089430	74090176	HYPO790	53	+
chr1L	74674049	74675870	HYPO791	131	+
chr1L	74759385	74759770	HYPO792	30	+
chr1L	74870439	74871580	HYPO793	63	+
chr1L	75787565	75788006	HYPO794	24	+
chr1L	75979678	75980694	HYPO795	62	+
chr1L	76011345	76012312	HYPO796	67	+
chr1L	76094455	76095307	HYPO797	67	+
chr1L	76116808	76118600	HYPO798	97	+
chr1L	76421546	76422864	HYPO799	97	+
chr1L	76455255	76456516	HYPO800	69	+
chr1L	76566383	76567121	HYPO801	31	+
chr1L	76582224	76582239	HYPO802	7	+
chr1L	76599878	76601199	HYPO803	76	+
chr1L	76739785	76741381	HYPO804	116	+
chr1L	76779051	76779980	HYPO805	64	+
chr1L	76849364	76850530	HYPO806	51	+
chr1L	77126342	77127315	HYPO807	49	+
chr1L	77185892	77187375	HYPO808	125	+
chr1L	77541085	77541910	HYPO809	78	+
chr1L	77650103	77651217	HYPO810	55	+
chr1L	77727824	77728691	HYPO811	33	+
chr1L	77913446	77914183	HYPO812	48	+
chr1L	78017730	78018817	HYPO813	59	+
chr1L	78060910	78061466	HYPO814	54	+
chr1L	78150616	78151266	HYPO815	42	+
chr1L	78778610	78780568	HYPO816	83	+
chr1L	79188218	79189135	HYPO817	28	+
chr1L	79270164	79271545	HYPO818	92	+
chr1L	79373541	79374704	HYPO819	46	+
chr1L	79514222	79515623	HYPO820	96	+
chr1L	79758597	79759381	HYPO821	37	+
chr1L	79871626	79873566	HYPO822	165	+
chr1L	79888915	79889589	HYPO823	56	+
chr1L	80104327	80105755	HYPO824	92	+
chr1L	80162907	80163982	HYPO825	51	+
chr1L	80346037	80347206	HYPO826	48	+
chr1L	80489091	80490183	HYPO827	64	+
chr1L	81459481	81459615	HYPO828	7	+
chr1L	81585203	81585216	HYPO829	4	+
chr1L	81900826	81910184	HYPO830	415	+
chr1L	84441196	84442486	HYPO831	88	+
chr1L	84604374	84606163	HYPO832	108	+
chr1L	85260054	85260851	HYPO833	56	+
chr1L	85340246	85341637	HYPO834	78	+
chr1L	85835135	85836054	HYPO835	74	+
chr1L	86068764	86069907	HYPO836	72	+
chr1L	86362918	86363496	HYPO837	53	+
chr1L	86482953	86482959	HYPO838	6	+
chr1L	86762680	86763628	HYPO839	70	+
chr1L	86764855	86765322	HYPO840	37	+
chr1L	86765434	86765711	HYPO841	34	+
chr1L	86870990	86872059	HYPO842	60	+
chr1L	87394745	87395658	HYPO843	58	+
chr1L	87460317	87461291	HYPO844	55	+
chr1L	87616105	87617697	HYPO845	164	+
chr1L	87676407	87677867	HYPO846	106	+
chr1L	88136854	88137716	HYPO847	87	+
chr1L	88263861	88264668	HYPO848	59	+
chr1L	88467707	88468286	HYPO849	40	+
chr1L	88546312	88547271	HYPO850	80	+
chr1L	88580610	88581475	HYPO851	74	+
chr1L	88670683	88671640	HYPO852	8	+
chr1L	88685674	88686902	HYPO853	96	+
chr1L	88801717	88803149	HYPO854	80	+
chr1L	88845292	88845783	HYPO855	7	+
chr1L	88864973	88865699	HYPO856	80	+
chr1L	88903838	88904945	HYPO857	110	+
chr1L	88962059	88962919	HYPO858	42	+
chr1L	89193255	89194441	HYPO859	76	+
chr1L	89266024	89266834	HYPO860	52	+
chr1L	89285246	89285900	HYPO861	47	+
chr1L	89362244	89363603	HYPO862	74	+
chr1L	89566552	89567518	HYPO863	67	+
chr1L	89591357	89592061	HYPO864	57	+
chr1L	89627279	89628211	HYPO865	76	+
chr1L	89810861	89813079	HYPO866	75	+
chr1L	89872393	89873724	HYPO867	85	+
chr1L	89946768	89948135	HYPO868	100	+
chr1L	89969396	89969972	HYPO869	40	+
chr1L	90091967	90092702	HYPO870	48	+
chr1L	90259353	90260613	HYPO871	106	+
chr1L	90415293	90416170	HYPO872	76	+
chr1L	90442017	90443551	HYPO873	61	+
chr1L	90562313	90563351	HYPO874	61	+
chr1L	90829156	90830326	HYPO875	65	+
chr1L	90842446	90842487	HYPO876	10	+
chr1L	91050452	91051139	HYPO877	38	+
chr1L	91279585	91279748	HYPO878	8	+
chr1L	91531398	91531417	HYPO879	5	+
chr1L	91730801	91737749	HYPO880	179	+
chr1L	91743405	91753885	HYPO881	367	+
chr1L	91795869	91798068	HYPO882	108	+
chr1L	91949556	91949691	HYPO883	10	+
chr1L	92190687	92191857	HYPO884	58	+
chr1L	92287603	92288268	HYPO885	38	+
chr1L	92361945	92362858	HYPO886	59	+
chr1L	92403961	92405061	HYPO887	82	+
chr1L	92450666	92451309	HYPO888	56	+
chr1L	92472735	92473701	HYPO889	72	+
chr1L	92862100	92863628	HYPO890	64	+
chr1L	93161588	93162004	HYPO891	13	+
chr1L	93549544	93551192	HYPO892	82	+
chr1L	93940363	93942216	HYPO893	70	+
chr1L	94176202	94176358	HYPO894	10	+
chr1L	94224757	94225833	HYPO895	112	+
chr1L	94299710	94300381	HYPO896	48	+
chr1L	94351577	94352655	HYPO897	54	+
chr1L	94392841	94393628	HYPO898	36	+
chr1L	94563767	94565135	HYPO899	153	+
chr1L	94630388	94631265	HYPO900	73	+
chr1L	94839828	94840688	HYPO901	52	+
chr1L	94877127	94878538	HYPO902	84	+
chr1L	94903409	94904189	HYPO903	62	+
chr1L	95080037	95086895	HYPO904	231	+
chr1L	95088847	95095802	HYPO905	172	+
chr1L	95220026	95221234	HYPO906	87	+
chr1L	95287684	95288611	HYPO907	48	+
chr1L	95298573	95299768	HYPO908	77	+
chr1L	95329821	95330562	HYPO909	60	+
chr1L	95430107	95431172	HYPO910	66	+
chr1L	95478378	95480058	HYPO911	137	+
chr1L	95662217	95663701	HYPO912	100	+
chr1L	95743404	95744776	HYPO913	99	+
chr1L	95810705	95811783	HYPO914	54	+
chr1L	95823174	95824199	HYPO915	80	+
chr1L	95905840	95906909	HYPO916	64	+
chr1L	95928645	95928955	HYPO917	16	+
chr1L	96093528	96094682	HYPO918	74	+
chr1L	96114959	96115482	HYPO919	30	+
chr1L	96202413	96203207	HYPO920	64	+
chr1L	96240130	96241120	HYPO921	70	+
chr1L	96252706	96253497	HYPO922	35	+
chr1L	96269950	96270635	HYPO923	44	+
chr1L	96315631	96316190	HYPO924	50	+
chr1L	96725615	96726367	HYPO925	46	+
chr1L	96787422	96789617	HYPO926	156	+
chr1L	96837308	96838646	HYPO927	107	+
chr1L	96844005	96845291	HYPO928	76	+
chr1L	96872063	96872944	HYPO929	72	+
chr1L	96892307	96893275	HYPO930	70	+
chr1L	96932507	96933476	HYPO931	65	+
chr1L	97068493	97069773	HYPO932	70	+
chr1L	97114928	97116320	HYPO933	75	+
chr1L	97167187	97168203	HYPO934	82	+
chr1L	97243748	97244309	HYPO935	55	+
chr1L	97339409	97339836	HYPO936	52	+
chr1L	97794306	97795333	HYPO937	64	+
chr1L	97822274	97823233	HYPO938	82	+
chr1L	97971685	97972869	HYPO939	90	+
chr1L	98105628	98106218	HYPO940	24	+
chr1L	98149598	98150812	HYPO941	59	+
chr1L	98350326	98351398	HYPO942	84	+
chr1L	98358228	98359414	HYPO943	72	+
chr1L	98367428	98369313	HYPO944	100	+
chr1L	98373624	98374938	HYPO945	82	+
chr1L	98434590	98435625	HYPO946	68	+
chr1L	98544322	98545472	HYPO947	89	+
chr1L	98573964	98574851	HYPO948	82	+
chr1L	98600379	98601332	HYPO949	52	+
chr1L	98620759	98621836	HYPO950	75	+
chr1L	98640338	98641461	HYPO951	6	+
chr1L	98848886	98849706	HYPO952	56	+
chr1L	98858941	98859657	HYPO953	40	+
chr1L	98927748	98928769	HYPO954	77	+
chr1L	99012789	99012850	HYPO955	5	+
chr1L	99026207	99026439	HYPO956	5	+
chr1L	99031058	99032184	HYPO957	129	+
chr1L	99059383	99060195	HYPO958	76	+
chr1L	99133508	99134515	HYPO959	79	+
chr1L	99206749	99208460	HYPO960	142	+
chr1L	99525106	99525267	HYPO961	9	+
chr1L	99547898	99548917	HYPO962	6	+
chr1L	99576538	99577200	HYPO963	9	+
chr1L	99863401	99865012	HYPO964	136	+
chr1L	99932313	99933681	HYPO965	75	+
chr1L	100014086	100015867	HYPO966	134	+
chr1L	100032053	100033197	HYPO967	66	+
chr1L	100120202	100121222	HYPO968	75	+
chr1L	100197744	100197960	HYPO969	15	+
chr1L	100198085	100201440	HYPO970	90	+
chr1L	100228494	100229533	HYPO971	99	+
chr1L	100286067	100286928	HYPO972	96	+
chr1L	100316667	100317356	HYPO973	30	+
chr1L	100416335	100417609	HYPO974	78	+
chr1L	100515503	100516069	HYPO975	22	+
chr1L	100586922	100587156	HYPO976	14	+
chr1L	100587402	100587947	HYPO977	26	+
chr1L	100605061	100605485	HYPO978	28	+
chr1L	100831956	100833110	HYPO979	44	+
chr1L	101062048	101063187	HYPO980	50	+
chr1L	101366347	101367271	HYPO981	51	+
chr1L	101439217	101440326	HYPO982	52	+
chr1L	101519183	101520509	HYPO983	67	+
chr1L	101578653	101579560	HYPO984	38	+
chr1L	101758943	101759978	HYPO985	76	+
chr1L	101891277	101892461	HYPO986	66	+
chr1L	101946673	101947701	HYPO987	80	+
chr1L	102038548	102039421	HYPO988	48	+
chr1L	102046209	102046369	HYPO989	9	+
chr1L	102070476	102072075	HYPO990	106	+
chr1L	102138971	102139739	HYPO991	38	+
chr1L	102247403	102248366	HYPO992	73	+
chr1L	102706560	102707229	HYPO993	40	+
chr1L	102729574	102730625	HYPO994	74	+
chr1L	102979992	102980952	HYPO995	84	+
chr1L	103030694	103031642	HYPO996	62	+
chr1L	103054362	103055866	HYPO997	72	+
chr1L	103084298	103084956	HYPO998	60	+
chr1L	103129239	103130298	HYPO999	89	+
chr1L	103200105	103201407	HYPO1000	94	+
chr1L	103246466	103247416	HYPO1001	79	+
chr1L	103404278	103404986	HYPO1002	42	+
chr1L	103612864	103614880	HYPO1003	81	+
chr1L	103860005	103860808	HYPO1004	86	+
chr1L	104004243	104005168	HYPO1005	79	+
chr1L	104038569	104039334	HYPO1006	39	+
chr1L	104051491	104052329	HYPO1007	30	+
chr1L	104065886	104066633	HYPO1008	55	+
chr1L	104075990	104076755	HYPO1009	46	+
chr1L	104160314	104160416	HYPO1010	24	+
chr1L	104253983	104254396	HYPO1011	5	+
chr1L	104361786	104362581	HYPO1012	43	+
chr1L	104449878	104451070	HYPO1013	91	+
chr1L	104828842	104829705	HYPO1014	58	+
chr1L	104934757	104936092	HYPO1015	77	+
chr1L	104971510	104973099	HYPO1016	88	+
chr1L	105072423	105072517	HYPO1017	12	+
chr1L	105217591	105220625	HYPO1018	159	+
chr1L	105336501	105337579	HYPO1019	56	+
chr1L	105348164	105348949	HYPO1020	38	+
chr1L	105455599	105456790	HYPO1021	66	+
chr1L	105457118	105457339	HYPO1022	5	+
chr1L	105635962	105637837	HYPO1023	117	+
chr1L	105896461	105897364	HYPO1024	62	+
chr1L	106009477	106010729	HYPO1025	51	+
chr1L	106136385	106137458	HYPO1026	74	+
chr1L	106226965	106228036	HYPO1027	23	+
chr1L	106355255	106356049	HYPO1028	52	+
chr1L	106418839	106419493	HYPO1029	44	+
chr1L	106426570	106427593	HYPO1030	65	+
chr1L	106451093	106451953	HYPO1031	58	+
chr1L	106532384	106532455	HYPO1032	4	+
chr1L	106565349	106566158	HYPO1033	68	+
chr1L	106579980	106580835	HYPO1034	38	+
chr1L	106634766	106635047	HYPO1035	8	+
chr1L	106657328	106658016	HYPO1036	52	+
chr1L	106667162	106668084	HYPO1037	89	+
chr1L	106711249	106711948	HYPO1038	22	+
chr1L	106713584	106713595	HYPO1039	4	+
chr1L	106738237	106739081	HYPO1040	53	+
chr1L	106858810	106859693	HYPO1041	46	+
chr1L	106892867	106899617	HYPO1042	227	+
chr1L	106905683	106911785	HYPO1043	269	+
chr1L	107124064	107124840	HYPO1044	69	+
chr1L	107470990	107472657	HYPO1045	107	+
chr1L	107550728	107551749	HYPO1046	71	+
chr1L	107559139	107560171	HYPO1047	71	+
chr1L	107603133	107604556	HYPO1048	77	+
chr1L	107696138	107696196	HYPO1049	6	+
chr1L	107720074	107720320	HYPO1050	6	+
chr1L	107763351	107763364	HYPO1051	4	+
chr1L	108080633	108080654	HYPO1052	4	+
chr1L	108080808	108080818	HYPO1053	4	+
chr1L	108565334	108566215	HYPO1054	67	+
chr1L	108582633	108583436	HYPO1055	35	+
chr1L	108617733	108618871	HYPO1056	72	+
chr1L	108747485	108748852	HYPO1057	70	+
chr1L	109018534	109019018	HYPO1058	44	+
chr1L	109118475	109118488	HYPO1059	6	+
chr1L	109120262	109120387	HYPO1060	5	+
chr1L	109229046	109230207	HYPO1061	70	+
chr1L	109268798	109269730	HYPO1062	16	+
chr1L	109277592	109278398	HYPO1063	9	+
chr1L	109332658	109332752	HYPO1064	4	+
chr1L	109371635	109373851	HYPO1065	101	+
chr1L	109443459	109444556	HYPO1066	59	+
chr1L	109481500	109482530	HYPO1067	88	+
chr1L	109638242	109639333	HYPO1068	46	+
chr1L	109768237	109769481	HYPO1069	58	+
chr1L	109803973	109804073	HYPO1070	5	+
chr1L	109811231	109811739	HYPO1071	44	+
chr1L	109875812	109876546	HYPO1072	48	+
chr1L	109893242	109894943	HYPO1073	125	+
chr1L	109976463	109977905	HYPO1074	154	+
chr1L	110028747	110029540	HYPO1075	9	+
chr1L	110030094	110030416	HYPO1076	12	+
chr1L	110034473	110035254	HYPO1077	53	+
chr1L	110165411	110166226	HYPO1078	30	+
chr1L	110173477	110174316	HYPO1079	56	+
chr1L	110182570	110183465	HYPO1080	65	+
chr1L	110260203	110261435	HYPO1081	43	+
chr1L	110486054	110486761	HYPO1082	68	+
chr1L	110534886	110535192	HYPO1083	6	+
chr1L	110535619	110536955	HYPO1084	114	+
chr1L	110542883	110544583	HYPO1085	148	+
chr1L	110586788	110587463	HYPO1086	59	+
chr1L	110589656	110590765	HYPO1087	41	+
chr1L	110914340	110916915	HYPO1088	110	+
chr1L	110983448	110984063	HYPO1089	42	+
chr1L	111021785	111022741	HYPO1090	39	+
chr1L	111036507	111037705	HYPO1091	70	+
chr1L	111077984	111078499	HYPO1092	40	+
chr1L	111218284	111218618	HYPO1093	21	+
chr1L	111218739	111219203	HYPO1094	25	+
chr1L	111257659	111258338	HYPO1095	44	+
chr1L	111307507	111308438	HYPO1096	41	+
chr1L	111348564	111349180	HYPO1097	56	+
chr1L	111357197	111357972	HYPO1098	58	+
chr1L	111398471	111399507	HYPO1099	78	+
chr1L	111425292	111425929	HYPO1100	44	+
chr1L	111446673	111448053	HYPO1101	103	+
chr1L	111650137	111651230	HYPO1102	95	+
chr1L	111918124	111918796	HYPO1103	6	+
chr1L	112104592	112107686	HYPO1104	293	+
chr1L	112140162	112141466	HYPO1105	150	+
chr1L	112193916	112194845	HYPO1106	32	+
chr1L	112249125	112249173	HYPO1107	13	+
chr1L	112286314	112287953	HYPO1108	56	+
chr1L	112402082	112403198	HYPO1109	36	+
chr1L	112501433	112502220	HYPO1110	52	+
chr1L	112518464	112519269	HYPO1111	55	+
chr1L	112584596	112585756	HYPO1112	55	+
chr1L	112607703	112609115	HYPO1113	100	+
chr1L	112633390	112635150	HYPO1114	156	+
chr1L	112651934	112652683	HYPO1115	60	+
chr1L	112698976	112699656	HYPO1116	62	+
chr1L	112719155	112719682	HYPO1117	48	+
chr1L	113275789	113276896	HYPO1118	36	+
chr1L	113318071	113319416	HYPO1119	65	+
chr1L	113425989	113426355	HYPO1120	8	+
chr1L	113731614	113732619	HYPO1121	82	+
chr1L	114632958	114635328	HYPO1122	153	+
chr1L	114837838	114838230	HYPO1123	5	+
chr1L	114838302	114838584	HYPO1124	6	+
chr1L	115126250	115127154	HYPO1125	34	+
chr1L	115132018	115132501	HYPO1126	48	+
chr1L	115795448	115795765	HYPO1127	4	+
chr1L	115924713	115925449	HYPO1128	73	+
chr1L	116033665	116034218	HYPO1129	5	+
chr1L	116092838	116093605	HYPO1130	48	+
chr1L	116221539	116221692	HYPO1131	6	+
chr1L	116518323	116519245	HYPO1132	52	+
chr1L	116765710	116766267	HYPO1133	9	+
chr1L	116825169	116826143	HYPO1134	61	+
chr1L	116829876	116830933	HYPO1135	90	+
chr1L	116929853	116930814	HYPO1136	62	+
chr1L	116960085	116961231	HYPO1137	85	+
chr1L	116968992	116970082	HYPO1138	67	+
chr1L	117371535	117373517	HYPO1139	101	+
chr1L	117576116	117576808	HYPO1140	38	+
chr1L	117677328	117678609	HYPO1141	63	+
chr1L	117685379	117686285	HYPO1142	74	+
chr1L	117704003	117704601	HYPO1143	44	+
chr1L	117714938	117716063	HYPO1144	56	+
chr1L	117738560	117739952	HYPO1145	13	+
chr1L	117743311	117744206	HYPO1146	10	+
chr1L	117752152	117752985	HYPO1147	40	+
chr1L	117843209	117844088	HYPO1148	56	+
chr1L	117935954	117936802	HYPO1149	55	+
chr1L	118140674	118141977	HYPO1150	82	+
chr1L	118202915	118203068	HYPO1151	4	+
chr1L	118245557	118246595	HYPO1152	115	+
chr1L	118369341	118370578	HYPO1153	69	+
chr1L	118373520	118374297	HYPO1154	76	+
chr1L	118731900	118732774	HYPO1155	68	+
chr1L	119193851	119193878	HYPO1156	7	+
chr1L	119299420	119303511	HYPO1157	245	+
chr1L	119304393	119306077	HYPO1158	180	+
chr1L	119432931	119432987	HYPO1159	21	+
chr1L	119772474	119773601	HYPO1160	79	+
chr1L	119819335	119819401	HYPO1161	8	+
chr1L	119843597	119844174	HYPO1162	70	+
chr1L	119850850	119851014	HYPO1163	9	+
chr1L	119851047	119851346	HYPO1164	78	+
chr1L	119889620	119891000	HYPO1165	98	+
chr1L	119916029	119917713	HYPO1166	172	+
chr1L	119970033	119970991	HYPO1167	59	+
chr1L	120029942	120030543	HYPO1168	64	+
chr1L	120062770	120063430	HYPO1169	85	+
chr1L	120086354	120087017	HYPO1170	68	+
chr1L	120098512	120099681	HYPO1171	106	+
chr1L	120113142	120114419	HYPO1172	65	+
chr1L	120130912	120132248	HYPO1173	62	+
chr1L	120135633	120136521	HYPO1174	135	+
chr1L	120165302	120166946	HYPO1175	106	+
chr1L	120308095	120308138	HYPO1176	19	+
chr1L	120308304	120308308	HYPO1177	4	+
chr1L	120332269	120332602	HYPO1178	7	+
chr1L	120373196	120373784	HYPO1179	78	+
chr1L	120383710	120384538	HYPO1180	13	+
chr1L	120394822	120395674	HYPO1181	83	+
chr1L	120710499	120711679	HYPO1182	69	+
chr1L	121346810	121347113	HYPO1183	69	+
chr1L	121822780	121823627	HYPO1184	57	+
chr1L	121882803	121883456	HYPO1185	50	+
chr1L	121897551	121898034	HYPO1186	71	+
chr1L	121915685	121916796	HYPO1187	77	+
chr1L	122021233	122021327	HYPO1188	6	+
chr1L	122096385	122097004	HYPO1189	44	+
chr1L	122193987	122194667	HYPO1190	90	+
chr1L	122196354	122197101	HYPO1191	68	+
chr1L	122227792	122230914	HYPO1192	149	+
chr1L	122261933	122263960	HYPO1193	136	+
chr1L	122684278	122685202	HYPO1194	33	+
chr1L	122840605	122841714	HYPO1195	84	+
chr1L	122868098	122868191	HYPO1196	6	+
chr1L	124411636	124411662	HYPO1197	5	+
chr1L	124801331	124802111	HYPO1198	70	+
chr1L	124947356	124948358	HYPO1199	83	+
chr1L	124966826	124967631	HYPO1200	81	+
chr1L	124999070	125000510	HYPO1201	62	+
chr1L	125016144	125017029	HYPO1202	76	+
chr1L	125120531	125121510	HYPO1203	73	+
chr1L	125216998	125218080	HYPO1204	88	+
chr1L	125257166	125258396	HYPO1205	57	+
chr1L	125365971	125367371	HYPO1206	80	+
chr1L	125429240	125430364	HYPO1207	67	+
chr1L	125449250	125450109	HYPO1208	54	+
chr1L	125477523	125478416	HYPO1209	55	+
chr1L	125568441	125569175	HYPO1210	38	+
chr1L	125612577	125613808	HYPO1211	88	+
chr1L	125914999	125916770	HYPO1212	96	+
chr1L	126267684	126268676	HYPO1213	85	+
chr1L	126405508	126407017	HYPO1214	101	+
chr1L	126506407	126506950	HYPO1215	24	+
chr1L	126538469	126538940	HYPO1216	7	+
chr1L	126591556	126592740	HYPO1217	63	+
chr1L	126608711	126608778	HYPO1218	11	+
chr1L	126619059	126619267	HYPO1219	6	+
chr1L	126704277	126704301	HYPO1220	6	+
chr1L	126862553	126869164	HYPO1221	292	+
chr1L	126907160	126918764	HYPO1222	327	+
chr1L	126981696	126982936	HYPO1223	68	+
chr1L	127111927	127113130	HYPO1224	70	+
chr1L	127232874	127233510	HYPO1225	32	+
chr1L	127245017	127245976	HYPO1226	54	+
chr1L	127323519	127324451	HYPO1227	7	+
chr1L	127456123	127456328	HYPO1228	8	+
chr1L	127607532	127608185	HYPO1229	10	+
chr1L	127712456	127713420	HYPO1230	57	+
chr1L	127763097	127764869	HYPO1231	91	+
chr1L	127824951	127825963	HYPO1232	82	+
chr1L	127874844	127874855	HYPO1233	4	+
chr1L	127965889	127966431	HYPO1234	24	+
chr1L	128007580	128008535	HYPO1235	56	+
chr1L	128077222	128078058	HYPO1236	33	+
chr1L	128177361	128178789	HYPO1237	130	+
chr1L	128525663	128527099	HYPO1238	82	+
chr1L	128650796	128651004	HYPO1239	8	+
chr1L	128728533	128729748	HYPO1240	70	+
chr1L	128815061	128816263	HYPO1241	102	+
chr1L	128850446	128850471	HYPO1242	4	+
chr1L	128869442	128869679	HYPO1243	4	+
chr1L	128933741	128935203	HYPO1244	101	+
chr1L	129234488	129234677	HYPO1245	5	+
chr1L	129902905	129903897	HYPO1246	75	+
chr1L	129922282	129923171	HYPO1247	72	+
chr1L	129946526	129947880	HYPO1248	52	+
chr1L	130161483	130162816	HYPO1249	90	+
chr1L	130416205	130417229	HYPO1250	50	+
chr1L	130454090	130454767	HYPO1251	40	+
chr1L	130760424	130761665	HYPO1252	72	+
chr1L	130881054	130882583	HYPO1253	13	+
chr1L	130941936	130942735	HYPO1254	69	+
chr1L	131046698	131048254	HYPO1255	96	+
chr1L	131068180	131069355	HYPO1256	69	+
chr1L	131103694	131104520	HYPO1257	80	+
chr1L	131579260	131581384	HYPO1258	166	+
chr1L	131687699	131687708	HYPO1259	4	+
chr1L	131729331	131729600	HYPO1260	6	+
chr1L	132023706	132025812	HYPO1261	176	+
chr1L	132246000	132247484	HYPO1262	116	+
chr1L	132258055	132258155	HYPO1263	9	+
chr1L	132265620	132265638	HYPO1264	6	+
chr1L	132278685	132279303	HYPO1265	32	+
chr1L	132286996	132287689	HYPO1266	31	+
chr1L	132449085	132451406	HYPO1267	233	+
chr1L	132606548	132608277	HYPO1268	112	+
chr1L	132891957	132892922	HYPO1269	61	+
chr1L	132909012	132909931	HYPO1270	64	+
chr1L	132968279	132968909	HYPO1271	49	+
chr1L	133061967	133063458	HYPO1272	74	+
chr1L	133124573	133125478	HYPO1273	74	+
chr1L	133281359	133281682	HYPO1274	6	+
chr1L	133326204	133328217	HYPO1275	203	+
chr1L	133468716	133469728	HYPO1276	68	+
chr1L	133572670	133573774	HYPO1277	85	+
chr1L	133631001	133631693	HYPO1278	46	+
chr1L	133661562	133662169	HYPO1279	32	+
chr1L	133837295	133838166	HYPO1280	48	+
chr1L	134004835	134005922	HYPO1281	42	+
chr1L	134120401	134121935	HYPO1282	113	+
chr1L	134125067	134126286	HYPO1283	73	+
chr1L	134233575	134234216	HYPO1284	58	+
chr1L	134357129	134357163	HYPO1285	6	+
chr1L	134436545	134437890	HYPO1286	108	+
chr1L	134446725	134447702	HYPO1287	92	+
chr1L	134491241	134492567	HYPO1288	102	+
chr1L	134522775	134524041	HYPO1289	79	+
chr1L	134743998	134744251	HYPO1290	5	+
chr1L	134887513	134887641	HYPO1291	4	+
chr1L	135089426	135090847	HYPO1292	96	+
chr1L	135786501	135787708	HYPO1293	122	+
chr1L	135866834	135868428	HYPO1294	129	+
chr1L	136013320	136013575	HYPO1295	10	+
chr1L	136103069	136104130	HYPO1296	123	+
chr1L	136121178	136122382	HYPO1297	82	+
chr1L	136234185	136235018	HYPO1298	45	+
chr1L	136341490	136343373	HYPO1299	97	+
chr1L	136414844	136415330	HYPO1300	29	+
chr1L	136489437	136489824	HYPO1301	5	+
chr1L	136490663	136490791	HYPO1302	7	+
chr1L	136496929	136497053	HYPO1303	5	+
chr1L	136535233	136535572	HYPO1304	6	+
chr1L	137003294	137003305	HYPO1305	4	+
chr1L	137026048	137026635	HYPO1306	56	+
chr1L	137069539	137070758	HYPO1307	91	+
chr1L	137184793	137185780	HYPO1308	71	+
chr1L	137293452	137294445	HYPO1309	55	+
chr1L	137393475	137394515	HYPO1310	79	+
chr1L	137476484	137477316	HYPO1311	54	+
chr1L	137492494	137493345	HYPO1312	43	+
chr1L	137547731	137548504	HYPO1313	29	+
chr1L	137596017	137596930	HYPO1314	45	+
chr1L	137604024	137604920	HYPO1315	62	+
chr1L	137617371	137618221	HYPO1316	66	+
chr1L	137707417	137708404	HYPO1317	57	+
chr1L	137731198	137731918	HYPO1318	15	+
chr1L	137769364	137770322	HYPO1319	49	+
chr1L	137816523	137817493	HYPO1320	92	+
chr1L	137836374	137837150	HYPO1321	46	+
chr1L	137919698	137920506	HYPO1322	42	+
chr1L	137926915	137927500	HYPO1323	32	+
chr1L	137985999	137987010	HYPO1324	57	+
chr1L	138023283	138024172	HYPO1325	73	+
chr1L	138047590	138048856	HYPO1326	108	+
chr1L	138087603	138089801	HYPO1327	120	+
chr1L	138213331	138214476	HYPO1328	75	+
chr1L	138276745	138277508	HYPO1329	34	+
chr1L	138320725	138321428	HYPO1330	36	+
chr1L	138432321	138433005	HYPO1331	52	+
chr1L	138441417	138442100	HYPO1332	44	+
chr1L	138486119	138486976	HYPO1333	38	+
chr1L	138524528	138524572	HYPO1334	5	+
chr1L	138561105	138562165	HYPO1335	64	+
chr1L	138576497	138577344	HYPO1336	72	+
chr1L	138597453	138598480	HYPO1337	65	+
chr1L	138617638	138619137	HYPO1338	91	+
chr1L	138631515	138632500	HYPO1339	66	+
chr1L	138752651	138753871	HYPO1340	85	+
chr1L	138789926	138791655	HYPO1341	192	+
chr1L	138809747	138810960	HYPO1342	7	+
chr1L	138852368	138853526	HYPO1343	77	+
chr1L	138890702	138891673	HYPO1344	48	+
chr1L	139191601	139192839	HYPO1345	8	+
chr1L	139214742	139214929	HYPO1346	7	+
chr1L	139393964	139394160	HYPO1347	6	+
chr1L	139429293	139429641	HYPO1348	13	+
chr1L	139718705	139719409	HYPO1349	9	+
chr1L	139792875	139793066	HYPO1350	6	+
chr1L	140164186	140164946	HYPO1351	60	+
chr1L	140171343	140172297	HYPO1352	60	+
chr1L	140335999	140337815	HYPO1353	12	+
chr1L	140383311	140383342	HYPO1354	8	+
chr1L	140415589	140415701	HYPO1355	5	+
chr1L	140463520	140463974	HYPO1356	5	+
chr1L	140474979	140475795	HYPO1357	7	+
chr1L	140537575	140537756	HYPO1358	12	+
chr1L	140537890	140538258	HYPO1359	29	+
chr1L	140636273	140636625	HYPO1360	5	+
chr1L	140668406	140668437	HYPO1361	5	+
chr1L	140683495	140684038	HYPO1362	7	+
chr1L	140947084	140947361	HYPO1363	12	+
chr1L	140966495	140966655	HYPO1364	4	+
chr1L	140967460	140968081	HYPO1365	6	+
chr1L	141013243	141014231	HYPO1366	55	+
chr1L	141050230	141051112	HYPO1367	70	+
chr1L	141070503	141071887	HYPO1368	78	+
chr1L	141075481	141076355	HYPO1369	59	+
chr1L	141148644	141150060	HYPO1370	105	+
chr1L	141239976	141240648	HYPO1371	8	+
chr1L	141247583	141247946	HYPO1372	9	+
chr1L	141263559	141263600	HYPO1373	6	+
chr1L	141275739	141275801	HYPO1374	4	+
chr1L	141285029	141286138	HYPO1375	9	+
chr1L	141287782	141288162	HYPO1376	7	+
chr1L	141291344	141291450	HYPO1377	5	+
chr1L	141449360	141449418	HYPO1378	6	+
chr1L	141659127	141659334	HYPO1379	8	+
chr1L	141705083	141706178	HYPO1380	44	+
chr1L	141722441	141722522	HYPO1381	10	+
chr1L	141736722	141738339	HYPO1382	62	+
chr1L	141763450	141763510	HYPO1383	6	+
chr1L	141774841	141775128	HYPO1384	6	+
chr1L	141782790	141783203	HYPO1385	5	+
chr1L	141824765	141825885	HYPO1386	84	+
chr1L	141834413	141835228	HYPO1387	48	+
chr1L	141835243	141835764	HYPO1388	50	+
chr1L	141837745	141838667	HYPO1389	34	+
chr1L	141853203	141853776	HYPO1390	38	+
chr1L	141885846	141886556	HYPO1391	38	+
chr1L	141890858	141890882	HYPO1392	6	+
chr1L	141920023	141920679	HYPO1393	40	+
chr1L	141930480	141931977	HYPO1394	96	+
chr1L	141974567	141976154	HYPO1395	118	+
chr1L	142005771	142006799	HYPO1396	80	+
chr1L	142042512	142043330	HYPO1397	52	+
chr1L	142280122	142280963	HYPO1398	7	+
chr1L	142310919	142311052	HYPO1399	15	+
chr1L	142311143	142311214	HYPO1400	9	+
chr1L	142382484	142382594	HYPO1401	6	+
chr1L	142393091	142393263	HYPO1402	6	+
chr1L	142438940	142440804	HYPO1403	110	+
chr1L	142495333	142495740	HYPO1404	6	+
chr1L	142535398	142536116	HYPO1405	30	+
chr1L	142546789	142548058	HYPO1406	106	+
chr1L	142617073	142618640	HYPO1407	121	+
chr1L	142692116	142693518	HYPO1408	57	+
chr1L	142775358	142776867	HYPO1409	43	+
chr1L	142900353	142901332	HYPO1410	72	+
chr1L	142987061	142987775	HYPO1411	60	+
chr1L	143028287	143029353	HYPO1412	71	+
chr1L	143123704	143124924	HYPO1413	56	+
chr1L	143138331	143139178	HYPO1414	42	+
chr1L	143196844	143197149	HYPO1415	4	+
chr1L	143212484	143213087	HYPO1416	45	+
chr1L	143265942	143268052	HYPO1417	105	+
chr1L	143275916	143277208	HYPO1418	77	+
chr1L	143305093	143306368	HYPO1419	53	+
chr1L	143353299	143353515	HYPO1420	6	+
chr1L	143366345	143367098	HYPO1421	44	+
chr1L	143405396	143406318	HYPO1422	50	+
chr1L	143428829	143430226	HYPO1423	105	+
chr1L	143449236	143450802	HYPO1424	116	+
chr1L	143491687	143492487	HYPO1425	73	+
chr1L	143591032	143592666	HYPO1426	95	+
chr1L	143629457	143630070	HYPO1427	16	+
chr1L	143702251	143704005	HYPO1428	73	+
chr1L	143727233	143728062	HYPO1429	61	+
chr1L	143791840	143793237	HYPO1430	79	+
chr1L	143859304	143860472	HYPO1431	70	+
chr1L	143942164	143943434	HYPO1432	96	+
chr1L	143976005	143977148	HYPO1433	52	+
chr1L	143981307	143981317	HYPO1434	4	+
chr1L	144007351	144008813	HYPO1435	75	+
chr1L	144050093	144051495	HYPO1436	108	+
chr1L	144221459	144222429	HYPO1437	78	+
chr1L	144246589	144247433	HYPO1438	74	+
chr1L	144303614	144305174	HYPO1439	150	+
chr1L	144457012	144457697	HYPO1440	5	+
chr1L	144625435	144626868	HYPO1441	6	+
chr1L	144764543	144766023	HYPO1442	55	+
chr1L	144768905	144773388	HYPO1443	151	+
chr1L	144785254	144807889	HYPO1444	772	+
chr1L	144932677	144933827	HYPO1445	66	+
chr1L	144965571	144968529	HYPO1446	78	+
chr1L	144969657	144988703	HYPO1447	502	+
chr1L	145067284	145068099	HYPO1448	70	+
chr1L	145213669	145218798	HYPO1449	166	+
chr1L	145269427	145269463	HYPO1450	6	+
chr1L	145274274	145274447	HYPO1451	6	+
chr1L	145334855	145336158	HYPO1452	110	+
chr1L	145366934	145367554	HYPO1453	40	+
chr1L	145413203	145413779	HYPO1454	44	+
chr1L	145429197	145430671	HYPO1455	117	+
chr1L	145442717	145443513	HYPO1456	51	+
chr1L	145443940	145444180	HYPO1457	7	+
chr1L	145552775	145554001	HYPO1458	41	+
chr1L	145601635	145603127	HYPO1459	74	+
chr1L	145673586	145673878	HYPO1460	7	+
chr1L	145731620	145732690	HYPO1461	106	+
chr1L	145764006	145764736	HYPO1462	38	+
chr1L	145787859	145788429	HYPO1463	6	+
chr1L	145796418	145796440	HYPO1464	6	+
chr1L	145798081	145798376	HYPO1465	5	+
chr1L	145807031	145807541	HYPO1466	10	+
chr1L	145815994	145816000	HYPO1467	4	+
chr1L	145860927	145862239	HYPO1468	100	+
chr1L	145958350	145959551	HYPO1469	45	+
chr1L	146015851	146016965	HYPO1470	59	+
chr1L	146026392	146026425	HYPO1471	8	+
chr1L	146236615	146237717	HYPO1472	113	+
chr1L	146410720	146411409	HYPO1473	48	+
chr1L	146424863	146426236	HYPO1474	119	+
chr1L	146464265	146465230	HYPO1475	75	+
chr1L	146471736	146472453	HYPO1476	51	+
chr1L	146537288	146537786	HYPO1477	10	+
chr1L	146577035	146578020	HYPO1478	103	+
chr1L	146587327	146588767	HYPO1479	99	+
chr1L	146621956	146622853	HYPO1480	55	+
chr1L	146690059	146690632	HYPO1481	62	+
chr1L	146812471	146813315	HYPO1482	66	+
chr1L	147139248	147141163	HYPO1483	140	+
chr1L	147904001	147904965	HYPO1484	54	+
chr1L	147979701	147980601	HYPO1485	47	+
chr1L	148023437	148024457	HYPO1486	57	+
chr1L	148054566	148054594	HYPO1487	6	+
chr1L	148056840	148057786	HYPO1488	53	+
chr1L	148133439	148134066	HYPO1489	41	+
chr1L	148263130	148263449	HYPO1490	25	+
chr1L	149028680	149028707	HYPO1491	4	+
chr1L	149414438	149414583	HYPO1492	5	+
chr1L	149458779	149460873	HYPO1493	157	+
chr1L	149520087	149521338	HYPO1494	102	+
chr1L	149945195	149946525	HYPO1495	96	+
chr1L	150008779	150009679	HYPO1496	57	+
chr1L	150224503	150224647	HYPO1497	7	+
chr1L	150241454	150242695	HYPO1498	79	+
chr1L	150969023	150970070	HYPO1499	67	+
chr1L	151076398	151077773	HYPO1500	77	+
chr1L	151080652	151081886	HYPO1501	103	+
chr1L	151143343	151144382	HYPO1502	91	+
chr1L	151220899	151222474	HYPO1503	93	+
chr1L	151238265	151239613	HYPO1504	122	+
chr1L	151289262	151290534	HYPO1505	90	+
chr1L	151321888	151323209	HYPO1506	79	+
chr1L	151328904	151329820	HYPO1507	60	+
chr1L	151382103	151382948	HYPO1508	75	+
chr1L	151414565	151415537	HYPO1509	71	+
chr1L	151422357	151423850	HYPO1510	116	+
chr1L	151428669	151430278	HYPO1511	160	+
chr1L	151458249	151459234	HYPO1512	66	+
chr1L	151475815	151477371	HYPO1513	113	+
chr1L	151508071	151508661	HYPO1514	50	+
chr1L	151584270	151585852	HYPO1515	124	+
chr1L	151603986	151604908	HYPO1516	72	+
chr1L	151622980	151624081	HYPO1517	89	+
chr1L	151676324	151677751	HYPO1518	133	+
chr1L	151733836	151734727	HYPO1519	63	+
chr1L	151750834	151751466	HYPO1520	56	+
chr1L	151773517	151775318	HYPO1521	118	+
chr1L	151811940	151813362	HYPO1522	71	+
chr1L	151816802	151817607	HYPO1523	69	+
chr1L	151851660	151852665	HYPO1524	110	+
chr1L	151856530	151857672	HYPO1525	108	+
chr1L	151912213	151912909	HYPO1526	47	+
chr1L	151964618	151966124	HYPO1527	63	+
chr1L	152012726	152013677	HYPO1528	79	+
chr1L	152106851	152108238	HYPO1529	61	+
chr1L	152190608	152191306	HYPO1530	60	+
chr1L	152195362	152195984	HYPO1531	60	+
chr1L	152232843	152234269	HYPO1532	115	+
chr1L	152283931	152284999	HYPO1533	63	+
chr1L	152338886	152339650	HYPO1534	32	+
chr1L	152385390	152386168	HYPO1535	66	+
chr1L	152387495	152388623	HYPO1536	62	+
chr1L	152411108	152412211	HYPO1537	69	+
chr1L	152441876	152443270	HYPO1538	86	+
chr1L	152533078	152533782	HYPO1539	68	+
chr1L	152592044	152593018	HYPO1540	74	+
chr1L	152602474	152603615	HYPO1541	90	+
chr1L	152629413	152631224	HYPO1542	178	+
chr1L	152660293	152661054	HYPO1543	46	+
chr1L	152769123	152769687	HYPO1544	49	+
chr1L	152847807	152848432	HYPO1545	48	+
chr1L	152899709	152900503	HYPO1546	66	+
chr1L	152918592	152919631	HYPO1547	84	+
chr1L	153012400	153013529	HYPO1548	67	+
chr1L	153032457	153033140	HYPO1549	10	+
chr1L	153048173	153048996	HYPO1550	77	+
chr1L	153501975	153502844	HYPO1551	75	+
chr1L	153530910	153531548	HYPO1552	52	+
chr1L	153547056	153547556	HYPO1553	38	+
chr1L	153599680	153601162	HYPO1554	103	+
chr1L	153631242	153633328	HYPO1555	157	+
chr1L	153710138	153711250	HYPO1556	68	+
chr1L	153731981	153733171	HYPO1557	64	+
chr1L	153869842	153871407	HYPO1558	53	+
chr1L	153910961	153912175	HYPO1559	106	+
chr1L	153946049	153947122	HYPO1560	72	+
chr1L	153959209	153960306	HYPO1561	82	+
chr1L	154013604	154024078	HYPO1562	406	+
chr1L	154025220	154035437	HYPO1563	346	+
chr1L	154096740	154097514	HYPO1564	56	+
chr1L	154129062	154130009	HYPO1565	59	+
chr1L	154148728	154149133	HYPO1566	4	+
chr1L	154169579	154171092	HYPO1567	140	+
chr1L	154243183	154244863	HYPO1568	147	+
chr1L	154358077	154359092	HYPO1569	84	+
chr1L	154416147	154417679	HYPO1570	132	+
chr1L	154419948	154421247	HYPO1571	14	+
chr1L	154530656	154531785	HYPO1572	78	+
chr1L	154534721	154534726	HYPO1573	4	+
chr1L	154760569	154766855	HYPO1574	165	+
chr1L	154768054	154772231	HYPO1575	124	+
chr1L	154773429	154777979	HYPO1576	144	+
chr1L	154779406	154787156	HYPO1577	258	+
chr1L	154788552	154792387	HYPO1578	223	+
chr1L	155189801	155191372	HYPO1579	105	+
chr1L	155428945	155429311	HYPO1580	11	+
chr1L	155469819	155469901	HYPO1581	8	+
chr1L	155511222	155512182	HYPO1582	60	+
chr1L	155552232	155553184	HYPO1583	48	+
chr1L	155557491	155557523	HYPO1584	4	+
chr1L	155594847	155596188	HYPO1585	103	+
chr1L	155617374	155618499	HYPO1586	88	+
chr1L	155674814	155675343	HYPO1587	55	+
chr1L	155703265	155704028	HYPO1588	55	+
chr1L	155739387	155740160	HYPO1589	54	+
chr1L	155758222	155759030	HYPO1590	50	+
chr1L	155813487	155814176	HYPO1591	50	+
chr1L	156099378	156100601	HYPO1592	85	+
chr1L	156134088	156134136	HYPO1593	6	+
chr1L	156147610	156148900	HYPO1594	91	+
chr1L	156816970	156817660	HYPO1595	55	+
chr1L	156931199	156931837	HYPO1596	58	+
chr1L	156978580	156979500	HYPO1597	91	+
chr1L	157119301	157119926	HYPO1598	64	+
chr1L	157121638	157123183	HYPO1599	87	+
chr1L	157181492	157181868	HYPO1600	70	+
chr1L	157360917	157362024	HYPO1601	70	+
chr1L	157414804	157414910	HYPO1602	6	+
chr1L	157687315	157687795	HYPO1603	10	+
chr1L	157692714	157692999	HYPO1604	6	+
chr1L	157693456	157694015	HYPO1605	11	+
chr1L	158150593	158151349	HYPO1606	8	+
chr1L	158266839	158268361	HYPO1607	150	+
chr1L	158281669	158283367	HYPO1608	90	+
chr1L	158646311	158646887	HYPO1609	38	+
chr1L	158737939	158739143	HYPO1610	95	+
chr1L	158919541	158921107	HYPO1611	64	+
chr1L	159467671	159468637	HYPO1612	62	+
chr1L	159473895	159475199	HYPO1613	117	+
chr1L	159512465	159512851	HYPO1614	6	+
chr1L	159669280	159669617	HYPO1615	6	+
chr1L	160415129	160415532	HYPO1616	6	+
chr1L	160585305	160586052	HYPO1617	48	+
chr1L	160592619	160592842	HYPO1618	6	+
chr1L	160683127	160683962	HYPO1619	62	+
chr1L	160701123	160701853	HYPO1620	76	+
chr1L	160705868	160706673	HYPO1621	37	+
chr1L	160743215	160743990	HYPO1622	63	+
chr1L	160750064	160751553	HYPO1623	122	+
chr1L	160762842	160764354	HYPO1624	85	+
chr1L	160972192	160973291	HYPO1625	54	+
chr1L	161194571	161194728	HYPO1626	4	+
chr1L	161253772	161253831	HYPO1627	13	+
chr1L	161254578	161255185	HYPO1628	52	+
chr1L	161290178	161290298	HYPO1629	13	+
chr1L	161401863	161402834	HYPO1630	67	+
chr1L	161506640	161506648	HYPO1631	4	+
chr1L	161509021	161509462	HYPO1632	8	+
chr1L	161524331	161525121	HYPO1633	62	+
chr1L	161568969	161569041	HYPO1634	6	+
chr1L	161621910	161622924	HYPO1635	72	+
chr1L	161651063	161651888	HYPO1636	63	+
chr1L	161696003	161696828	HYPO1637	40	+
chr1L	161714201	161714791	HYPO1638	72	+
chr1L	161723443	161724533	HYPO1639	56	+
chr1L	161754329	161754980	HYPO1640	60	+
chr1L	161778037	161779333	HYPO1641	85	+
chr1L	161782994	161783972	HYPO1642	72	+
chr1L	161788561	161790039	HYPO1643	128	+
chr1L	161845833	161846756	HYPO1644	96	+
chr1L	161864868	161865918	HYPO1645	75	+
chr1L	161868364	161869518	HYPO1646	72	+
chr1L	161921600	161922325	HYPO1647	72	+
chr1L	162087061	162087911	HYPO1648	58	+
chr1L	162093350	162093423	HYPO1649	5	+
chr1L	162099080	162100487	HYPO1650	79	+
chr1L	162132549	162133483	HYPO1651	68	+
chr1L	162172193	162173599	HYPO1652	109	+
chr1L	162261400	162261711	HYPO1653	10	+
chr1L	162261783	162262422	HYPO1654	57	+
chr1L	162317015	162317980	HYPO1655	42	+
chr1L	162337947	162339691	HYPO1656	158	+
chr1L	162359986	162360205	HYPO1657	6	+
chr1L	162450728	162451944	HYPO1658	124	+
chr1L	162474353	162474891	HYPO1659	62	+
chr1L	162506723	162507748	HYPO1660	104	+
chr1L	162601770	162602508	HYPO1661	44	+
chr1L	162634243	162635272	HYPO1662	50	+
chr1L	162657925	162658810	HYPO1663	78	+
chr1L	162695501	162696278	HYPO1664	52	+
chr1L	162704075	162704256	HYPO1665	20	+
chr1L	162769644	162771309	HYPO1666	136	+
chr1L	162800480	162801656	HYPO1667	105	+
chr1L	162828703	162829638	HYPO1668	55	+
chr1L	162842253	162842893	HYPO1669	51	+
chr1L	162904687	162909376	HYPO1670	295	+
chr1L	162931412	162932077	HYPO1671	50	+
chr1L	162982372	162983536	HYPO1672	76	+
chr1L	163026049	163029242	HYPO1673	273	+
chr1L	163150381	163151671	HYPO1674	108	+
chr1L	163164038	163164330	HYPO1675	4	+
chr1L	163264354	163265366	HYPO1676	83	+
chr1L	163306268	163306910	HYPO1677	42	+
chr1L	163446050	163448125	HYPO1678	141	+
chr1L	163525763	163526511	HYPO1679	40	+
chr1L	163541524	163542589	HYPO1680	103	+
chr1L	163560224	163561348	HYPO1681	85	+
chr1L	163622363	163623660	HYPO1682	75	+
chr1L	163638421	163639207	HYPO1683	51	+
chr1L	163672799	163674087	HYPO1684	43	+
chr1L	163701663	163702727	HYPO1685	82	+
chr1L	163763588	163764721	HYPO1686	64	+
chr1L	163867539	163869482	HYPO1687	152	+
chr1L	164030154	164031634	HYPO1688	119	+
chr1L	164046368	164046869	HYPO1689	33	+
chr1L	164144709	164144748	HYPO1690	4	+
chr1L	164277015	164278144	HYPO1691	41	+
chr1L	164333349	164334036	HYPO1692	46	+
chr1L	164404745	164405592	HYPO1693	34	+
chr1L	164484704	164485537	HYPO1694	79	+
chr1L	164488586	164489443	HYPO1695	45	+
chr1L	164619100	164619972	HYPO1696	66	+
chr1L	164631898	164633596	HYPO1697	127	+
chr1L	165089329	165090260	HYPO1698	47	+
chr1L	165461701	165461942	HYPO1699	5	+
chr1L	165552139	165553206	HYPO1700	70	+
chr1L	165568189	165568407	HYPO1701	6	+
chr1L	165604917	165605872	HYPO1702	63	+
chr1L	165621000	165622189	HYPO1703	84	+
chr1L	165708768	165709829	HYPO1704	62	+
chr1L	165744145	165745297	HYPO1705	62	+
chr1L	165822669	165828142	HYPO1706	171	+
chr1L	166143756	166145574	HYPO1707	99	+
chr1L	166164794	166165822	HYPO1708	70	+
chr1L	166233248	166233997	HYPO1709	70	+
chr1L	166268710	166270033	HYPO1710	78	+
chr1L	166303819	166305096	HYPO1711	115	+
chr1L	166394025	166395446	HYPO1712	108	+
chr1L	166451616	166453304	HYPO1713	130	+
chr1L	166456837	166457993	HYPO1714	110	+
chr1L	166600708	166600838	HYPO1715	7	+
chr1L	167077002	167078309	HYPO1716	78	+
chr1L	167092049	167092208	HYPO1717	6	+
chr1L	167292284	167293482	HYPO1718	84	+
chr1L	167380589	167381995	HYPO1719	76	+
chr1L	167422976	167424045	HYPO1720	90	+
chr1L	167431311	167431316	HYPO1721	4	+
chr1L	167453984	167454041	HYPO1722	8	+
chr1L	167465089	167465754	HYPO1723	33	+
chr1L	167497420	167498839	HYPO1724	94	+
chr1L	167529846	167529917	HYPO1725	4	+
chr1L	167611433	167611736	HYPO1726	6	+
chr1L	167645062	167645567	HYPO1727	50	+
chr1L	167699369	167700571	HYPO1728	83	+
chr1L	167767606	167768524	HYPO1729	50	+
chr1L	167849156	167849260	HYPO1730	4	+
chr1L	167890257	167891727	HYPO1731	83	+
chr1L	168098730	168098785	HYPO1732	6	+
chr1L	168625968	168627270	HYPO1733	73	+
chr1L	168665977	168667158	HYPO1734	102	+
chr1L	168793493	168794461	HYPO1735	84	+
chr1L	169035164	169036503	HYPO1736	79	+
chr1L	169119352	169119468	HYPO1737	6	+
chr1L	169210826	169210853	HYPO1738	7	+
chr1L	169235058	169236247	HYPO1739	84	+
chr1L	169292155	169292343	HYPO1740	4	+
chr1L	169354539	169355028	HYPO1741	9	+
chr1L	169363830	169364113	HYPO1742	4	+
chr1L	169365564	169365781	HYPO1743	5	+
chr1L	169366130	169366790	HYPO1744	9	+
chr1L	169411984	169412998	HYPO1745	69	+
chr1L	169559998	169561597	HYPO1746	132	+
chr1L	169623397	169624293	HYPO1747	72	+
chr1L	169703199	169704431	HYPO1748	63	+
chr1L	170641888	170643327	HYPO1749	124	+
chr1L	170685955	170686853	HYPO1750	62	+
chr1L	170859988	170860860	HYPO1751	62	+
chr1L	170861981	170867064	HYPO1752	237	+
chr1L	170892614	170893490	HYPO1753	69	+
chr1L	171005256	171006446	HYPO1754	74	+
chr1L	171041313	171042167	HYPO1755	45	+
chr1L	171287652	171288448	HYPO1756	51	+
chr1L	171396718	171397986	HYPO1757	120	+
chr1L	171497422	171498235	HYPO1758	65	+
chr1L	172175179	172175861	HYPO1759	36	+
chr1L	172272501	172273949	HYPO1760	110	+
chr1L	172373764	172374880	HYPO1761	83	+
chr1L	172393082	172393793	HYPO1762	28	+
chr1L	172680788	172681744	HYPO1763	8	+
chr1L	173023691	173025369	HYPO1764	106	+
chr1L	173505840	173506254	HYPO1765	28	+
chr1L	173618133	173618946	HYPO1766	62	+
chr1L	173642331	173643297	HYPO1767	63	+
chr1L	173682624	173683260	HYPO1768	66	+
chr1L	173711365	173711452	HYPO1769	6	+
chr1L	173722741	173722836	HYPO1770	4	+
chr1L	173726228	173727554	HYPO1771	83	+
chr1L	173796691	173798276	HYPO1772	63	+
chr1L	173824860	173825674	HYPO1773	70	+
chr1L	173868330	173869493	HYPO1774	55	+
chr1L	173885971	173887079	HYPO1775	110	+
chr1L	173974157	173974224	HYPO1776	6	+
chr1L	174194939	174199899	HYPO1777	340	+
chr1L	174232138	174232617	HYPO1778	6	+
chr1L	174292669	174292869	HYPO1779	5	+
chr1L	174418481	174419483	HYPO1780	33	+
chr1L	174450369	174451354	HYPO1781	67	+
chr1L	174683291	174684302	HYPO1782	71	+
chr1L	174698609	174699737	HYPO1783	71	+
chr1L	174730901	174731480	HYPO1784	51	+
chr1L	174803304	174804550	HYPO1785	68	+
chr1L	174821452	174822423	HYPO1786	49	+
chr1L	174846225	174847060	HYPO1787	52	+
chr1L	174857851	174858095	HYPO1788	8	+
chr1L	175069764	175071060	HYPO1789	100	+
chr1L	175145728	175146833	HYPO1790	71	+
chr1L	175260712	175261593	HYPO1791	82	+
chr1L	175304344	175305076	HYPO1792	54	+
chr1L	175354903	175359233	HYPO1793	162	+
chr1L	175454493	175455597	HYPO1794	103	+
chr1L	175754177	175756144	HYPO1795	143	+
chr1L	175842085	175843080	HYPO1796	59	+
chr1L	176101341	176102031	HYPO1797	67	+
chr1L	176132392	176133106	HYPO1798	74	+
chr1L	176554941	176554992	HYPO1799	6	+
chr1L	176659689	176661032	HYPO1800	100	+
chr1L	177186387	177186612	HYPO1801	6	+
chr1L	177393880	177394717	HYPO1802	31	+
chr1L	177476868	177477792	HYPO1803	53	+
chr1L	177530599	177530805	HYPO1804	6	+
chr1L	177560900	177561954	HYPO1805	97	+
chr1L	177664478	177664958	HYPO1806	9	+
chr1L	177678217	177679432	HYPO1807	63	+
chr1L	177767839	177769264	HYPO1808	95	+
chr1L	178042950	178043000	HYPO1809	7	+
chr1L	178084433	178085705	HYPO1810	80	+
chr1L	178180242	178180272	HYPO1811	4	+
chr1L	178182780	178183306	HYPO1812	12	+
chr1L	178346977	178348729	HYPO1813	122	+
chr1L	178458452	178459700	HYPO1814	86	+
chr1L	178632964	178632979	HYPO1815	4	+
chr1L	178728529	178729426	HYPO1816	78	+
chr1L	178966554	178967368	HYPO1817	54	+
chr1L	179099645	179100529	HYPO1818	64	+
chr1L	179171470	179172843	HYPO1819	83	+
chr1L	179223002	179223201	HYPO1820	5	+
chr1L	179334967	179336435	HYPO1821	106	+
chr1L	179380437	179380649	HYPO1822	6	+
chr1L	179431840	179432583	HYPO1823	48	+
chr1L	179465293	179465446	HYPO1824	12	+
chr1L	179477801	179479084	HYPO1825	86	+
chr1L	179514569	179515402	HYPO1826	60	+
chr1L	179622382	179624344	HYPO1827	129	+
chr1L	179729516	179730339	HYPO1828	10	+
chr1L	180016230	180016425	HYPO1829	6	+
chr1L	180058660	180059644	HYPO1830	69	+
chr1L	180059941	180060036	HYPO1831	7	+
chr1L	180268576	180268867	HYPO1832	4	+
chr1L	180269497	180270365	HYPO1833	53	+
chr1L	180577232	180581224	HYPO1834	188	+
chr1L	180582401	180608722	HYPO1835	1050	+
chr1L	180886984	180887165	HYPO1836	6	+
chr1L	181201030	181203966	HYPO1837	210	+
chr1L	181485948	181486824	HYPO1838	73	+
chr1L	181519812	181521196	HYPO1839	110	+
chr1L	181534860	181535652	HYPO1840	57	+
chr1L	181959317	181960118	HYPO1841	39	+
chr1L	182095527	182095542	HYPO1842	5	+
chr1L	182130674	182149113	HYPO1843	610	+
chr1L	182158484	182158808	HYPO1844	14	+
chr1L	182328391	182328999	HYPO1845	44	+
chr1L	182504725	182505406	HYPO1846	62	+
chr1L	182517864	182517959	HYPO1847	6	+
chr1L	182575073	182576023	HYPO1848	116	+
chr1L	182622475	182622591	HYPO1849	7	+
chr1L	182728816	182730074	HYPO1850	93	+
chr1L	182835272	182835343	HYPO1851	6	+
chr1L	182839842	182840104	HYPO1852	6	+
chr1L	183028299	183029147	HYPO1853	6	+
chr1L	183330368	183330384	HYPO1854	4	+
chr1L	183590511	183590886	HYPO1855	6	+
chr1L	183611183	183611230	HYPO1856	8	+
chr1L	183854060	183857348	HYPO1857	179	+
chr1L	184033788	184034012	HYPO1858	8	+
chr1L	184108090	184109939	HYPO1859	69	+
chr1L	184243224	184243294	HYPO1860	7	+
chr1L	184243621	184245235	HYPO1861	15	+
chr1L	184252091	184252595	HYPO1862	7	+
chr1L	184449054	184449982	HYPO1863	67	+
chr1L	184536941	184537451	HYPO1864	26	+
chr1L	184564806	184565077	HYPO1865	19	+
chr1L	184673745	184674588	HYPO1866	50	+
chr1L	184809027	184809807	HYPO1867	61	+
chr1L	184838809	184839389	HYPO1868	56	+
chr1L	185024897	185026079	HYPO1869	100	+
chr1L	185153811	185154582	HYPO1870	57	+
chr1L	185259369	185260127	HYPO1871	50	+
chr1L	185320288	185320922	HYPO1872	42	+
chr1L	185356691	185357661	HYPO1873	63	+
chr1L	185380409	185381149	HYPO1874	78	+
chr1L	185408023	185409181	HYPO1875	61	+
chr1L	185439915	185440826	HYPO1876	50	+
chr1L	185631945	185631974	HYPO1877	6	+
chr1L	185646122	185646755	HYPO1878	50	+
chr1L	185649839	185650511	HYPO1879	64	+
chr1L	185656289	185656298	HYPO1880	6	+
chr1L	185770868	185772032	HYPO1881	50	+
chr1L	185889981	185892700	HYPO1882	146	+
chr1L	185992648	185993914	HYPO1883	80	+
chr1L	186063035	186064122	HYPO1884	118	+
chr1L	186118713	186119439	HYPO1885	52	+
chr1L	186209924	186210846	HYPO1886	56	+
chr1L	186275990	186277655	HYPO1887	87	+
chr1L	186404956	186406508	HYPO1888	68	+
chr1L	186457213	186464663	HYPO1889	259	+
chr1L	186476529	186477314	HYPO1890	72	+
chr1L	186498986	186499063	HYPO1891	7	+
chr1L	186507675	186508652	HYPO1892	86	+
chr1L	186553979	186554506	HYPO1893	54	+
chr1L	186569700	186570075	HYPO1894	6	+
chr1L	186587975	186588481	HYPO1895	8	+
chr1L	186885940	186886210	HYPO1896	9	+
chr1L	186888239	186888906	HYPO1897	5	+
chr1L	187088737	187089049	HYPO1898	8	+
chr1L	187247448	187248217	HYPO1899	51	+
chr1L	187289709	187290730	HYPO1900	76	+
chr1L	187407254	187407610	HYPO1901	22	+
chr1L	187510770	187511793	HYPO1902	74	+
chr1L	187641924	187642858	HYPO1903	71	+
chr1L	187645715	187646622	HYPO1904	30	+
chr1L	187725752	187725992	HYPO1905	7	+
chr1L	187787291	187788159	HYPO1906	67	+
chr1L	187820586	187821207	HYPO1907	9	+
chr1L	187827661	187827840	HYPO1908	5	+
chr1L	187942491	187942714	HYPO1909	8	+
chr1L	188012937	188013507	HYPO1910	43	+
chr1L	188040367	188040466	HYPO1911	4	+
chr1L	188194868	188195187	HYPO1912	28	+
chr1L	188211385	188211423	HYPO1913	7	+
chr1L	188235431	188235459	HYPO1914	8	+
chr1L	188251501	188252253	HYPO1915	68	+
chr1L	188281638	188282272	HYPO1916	5	+
chr1L	188364367	188365292	HYPO1917	87	+
chr1L	188395914	188396726	HYPO1918	72	+
chr1L	188418196	188419029	HYPO1919	55	+
chr1L	188518493	188519195	HYPO1920	6	+
chr1L	188553416	188554099	HYPO1921	50	+
chr1L	188674699	188679273	HYPO1922	153	+
chr1L	188682189	188688598	HYPO1923	270	+
chr1L	188696093	188696599	HYPO1924	37	+
chr1L	188748714	188749487	HYPO1925	57	+
chr1L	188860057	188860218	HYPO1926	6	+
chr1L	188864827	188865759	HYPO1927	7	+
chr1L	189044304	189045089	HYPO1928	62	+
chr1L	189048849	189049564	HYPO1929	62	+
chr1L	189172757	189173723	HYPO1930	54	+
chr1L	189258966	189259569	HYPO1931	4	+
chr1L	189342018	189344236	HYPO1932	58	+
chr1L	189388462	189390115	HYPO1933	109	+
chr1L	189425164	189426605	HYPO1934	182	+
chr1L	189563339	189564423	HYPO1935	74	+
chr1L	189610390	189611400	HYPO1936	65	+
chr1L	189611438	189611731	HYPO1937	9	+
chr1L	189706998	189708609	HYPO1938	62	+
chr1L	189808161	189809246	HYPO1939	66	+
chr1L	189831005	189832109	HYPO1940	84	+
chr1L	189855065	189856173	HYPO1941	55	+
chr1L	189921715	189921794	HYPO1942	8	+
chr1L	189921879	189922274	HYPO1943	25	+
chr1L	189948413	189948793	HYPO1944	26	+
chr1L	190031387	190031882	HYPO1945	32	+
chr1L	190231156	190232453	HYPO1946	120	+
chr1L	190421127	190421373	HYPO1947	6	+
chr1L	190872774	190872884	HYPO1948	9	+
chr1L	190976283	190976318	HYPO1949	9	+
chr1L	190998489	190999377	HYPO1950	72	+
chr1L	191187053	191188461	HYPO1951	67	+
chr1L	191320303	191321913	HYPO1952	45	+
chr1L	191328262	191329124	HYPO1953	60	+
chr1L	191473312	191474100	HYPO1954	62	+
chr1L	191490898	191491370	HYPO1955	6	+
chr1L	191541867	191543411	HYPO1956	98	+
chr1L	191589761	191590750	HYPO1957	73	+
chr1L	191671908	191672847	HYPO1958	62	+
chr1L	191996737	191996825	HYPO1959	6	+
chr1L	192039971	192041022	HYPO1960	64	+
chr1L	192170075	192170749	HYPO1961	77	+
chr1L	192339138	192340880	HYPO1962	172	+
chr1L	192355867	192356624	HYPO1963	12	+
chr1L	192357674	192357912	HYPO1964	5	+
chr1L	192767395	192768345	HYPO1965	81	+
chr1L	192831855	192832711	HYPO1966	79	+
chr1L	192972971	192973418	HYPO1967	6	+
chr1L	193122169	193124292	HYPO1968	223	+
chr1L	193282455	193283178	HYPO1969	37	+
chr1L	193352625	193354101	HYPO1970	50	+
chr1L	193444249	193445063	HYPO1971	69	+
chr1L	193599475	193599669	HYPO1972	4	+
chr1L	193648137	193648330	HYPO1973	7	+
chr1L	193670952	193672271	HYPO1974	8	+
chr1L	193778062	193779397	HYPO1975	115	+
chr1L	193834635	193834684	HYPO1976	4	+
chr1L	194164048	194164351	HYPO1977	6	+
chr1L	194342015	194342822	HYPO1978	37	+
chr1L	194397662	194398152	HYPO1979	34	+
chr1L	194427051	194427828	HYPO1980	55	+
chr1L	194445600	194445799	HYPO1981	5	+
chr1L	194657662	194657682	HYPO1982	7	+
chr1L	194670519	194671410	HYPO1983	7	+
chr1L	194791515	194792548	HYPO1984	73	+
chr1L	194805389	194806580	HYPO1985	107	+
chr1L	194849239	194849948	HYPO1986	53	+
chr1L	194914234	194915333	HYPO1987	140	+
chr1L	194966831	194966862	HYPO1988	4	+
chr1L	195207516	195208786	HYPO1989	120	+
chr1L	195340765	195341640	HYPO1990	75	+
chr1L	195391179	195391811	HYPO1991	52	+
chr1L	195475529	195475544	HYPO1992	4	+
chr1L	195487880	195489031	HYPO1993	84	+
chr1L	195495847	195495890	HYPO1994	9	+
chr1L	195515033	195515837	HYPO1995	6	+
chr1L	195635811	195637299	HYPO1996	106	+
chr1L	195642011	195643087	HYPO1997	85	+
chr1L	195660755	195661840	HYPO1998	65	+
chr1L	195688907	195689313	HYPO1999	4	+
[truncated: 26,711 more rows]
