# Supplementary material for: Regulatory remodeling in the allo-tetraploid frog Xenopus laevis
Source: Genome Biol. 2017 Oct 24;18:198. doi: 10.1186/s13059-017-1335-7 (PMC5655803; doi:10.1186/s13059-017-1335-7)
Supplement: Supplementary file 4 — Summarizing the analysis of small nucleotide polymorphisms (SNP) in different regions of the genome. (XLS 62 kb) [file 13059_2017_1335_MOESM4_ESM.xls]

## Sheet: Sheet1
	Intergenic L	Intergenic S	Intronic L	Intronic S	4D L	4D S
Callable nucleotides	506105373	453736013	361848971	266089835	134454	96551
SNPs	1540077	1421100	1157323	877081	1208	894
	Intergenic	Intronic	4D
SNP density L	0.003043	0.00319836	0.00898449
SNP density S	0.003132	0.00329618	0.00925936
SNP density S/L	1.02925	1.03059	1.03059
